# Supplementary material for: Predicting Outcomes in a Sequence of Binary Events: Belief Updating and Gambler's Fallacy Reasoning
Source: Cogn Sci. 2023 Jan 21;47(1):e13211. doi: 10.1111/cogs.13211 (PMC10078382; doi:10.1111/cogs.13211)
Supplement: Supplementary file 2 — Supporting Material [file COGS-47-0-s002.xlsx]

## Sheet: KEY
DOCUMENT KEY
Each subsequent tab in this document contains the data collected in one of the present studies. Tab titles follow the naming conventions in the main text. Individual differences data (e.g. demographics) are not included in this document, but are available upon request. The table below provides descriptions for the data found under each Column Header in the subsequent tabs.
Column Header	Description
study	The Study in which the participant took part. Study labels follow the same convention as the main text.
participant_id	Numerical ID assigned to participant (unique within a given Study).
generator	The qualitative description of the sequence generator. Naming conventions follow those in main text.
rate	The base rate information provided to participants in the instructions.
trial	The trial number, in increasing order from the start of the procedure.
sequence	The sequence of 8 outcomes shown to the participant, with each outcome coded as 1 (Up/Red) or 0 (Down/Blue).
type	The sequence type. Either a target sequence ending in a streak, or a filler sequence ending in reversal.
terminal_streak_length	The length of the streak at the end of the sequence (all filler sequences end in a reversal, or a streak of "1").
prediction_raw	The prediction entered by the participant during the procedure (for "A" versions, the prediction is a probability that the 9th signal will be Up/Red; for "B" versions, the prediction is a dichotomous choice of Up/Red - coded as "1" - or Blue/Down - coded as "0")
prediction_recode	Raw predictions for sequences ending in Down/Blue outcomes are recoded to indicate participants' prediction of repetition; raw predictions ending in Up/Red are retained in their original format.

## Sheet: Study 1A
study	participant_id	generator	rate	trial	sequence	type	terminal_streak_length	prediction_raw	prediction_recode
1A	1	analyst	unknown	1	00110110	filler	1	75	25
1A	1	analyst	unknown	2	00001101	filler	1	51	51
1A	1	analyst	unknown	3	10110100	target	2	69	31
1A	1	analyst	unknown	4	01011110	filler	1	25	75
1A	1	analyst	unknown	5	01010111	target	3	83	83
1A	1	analyst	unknown	6	01011101	filler	1	49	49
1A	1	analyst	unknown	7	00111111	target	6	92	92
1A	1	analyst	unknown	8	01010010	filler	1	22	78
1A	1	analyst	unknown	9	10000101	filler	1	18	18
1A	1	analyst	unknown	10	00110101	filler	1	9	9
1A	1	analyst	unknown	11	01000101	filler	1	3	3
1A	1	analyst	unknown	12	10000000	target	7	2	98
1A	1	analyst	unknown	13	11000110	filler	1	2	98
1A	1	analyst	unknown	14	00101111	target	4	90	90
1A	1	analyst	unknown	15	10001010	filler	1	71	29
1A	1	analyst	unknown	16	00100000	target	5	5	95
1A	1	analyst	unknown	17	01110010	filler	1	29	71
1A	1	analyst	unknown	18	11111010	filler	1	73	27
1A	3	analyst	unknown	1	11110010	filler	1	36	64
1A	3	analyst	unknown	2	10101111	target	4	57	57
1A	3	analyst	unknown	3	11011001	filler	1	38	38
1A	3	analyst	unknown	4	01011000	target	3	25	75
1A	3	analyst	unknown	5	01101010	filler	1	49	51
1A	3	analyst	unknown	6	10000101	filler	1	36	36
1A	3	analyst	unknown	7	11010010	filler	1	37	63
1A	3	analyst	unknown	8	01011110	filler	1	50	50
1A	3	analyst	unknown	9	00110101	filler	1	43	43
1A	3	analyst	unknown	10	01111111	target	7	45	45
1A	3	analyst	unknown	11	11000000	target	6	62	38
1A	3	analyst	unknown	12	01000001	filler	1	75	75
1A	3	analyst	unknown	13	10001010	filler	1	58	42
1A	3	analyst	unknown	14	11000110	filler	1	38	62
1A	3	analyst	unknown	15	01110010	filler	1	39	61
1A	3	analyst	unknown	16	00110110	filler	1	40	60
1A	3	analyst	unknown	17	10100000	target	5	32	68
1A	3	analyst	unknown	18	10101011	target	2	34	34
1A	6	analyst	unknown	1	11101010	filler	1	100	0
1A	6	analyst	unknown	2	10001010	filler	1	0	100
1A	6	analyst	unknown	3	11111010	filler	1	85	15
1A	6	analyst	unknown	4	01000000	target	6	4	96
1A	6	analyst	unknown	5	10000101	filler	1	33	33
1A	6	analyst	unknown	6	00001101	filler	1	89	89
1A	6	analyst	unknown	7	10100110	filler	1	15	85
1A	6	analyst	unknown	8	01011101	filler	1	4	4
1A	6	analyst	unknown	9	01101010	filler	1	88	12
1A	6	analyst	unknown	10	10101011	target	2	3	3
1A	6	analyst	unknown	11	11000110	filler	1	3	97
1A	6	analyst	unknown	12	11110010	filler	1	4	96
1A	6	analyst	unknown	13	11011111	target	5	2	2
1A	6	analyst	unknown	14	01110010	filler	1	84	16
1A	6	analyst	unknown	15	10101010	filler	1	100	0
1A	6	analyst	unknown	16	11010000	target	4	5	95
1A	6	analyst	unknown	17	01111111	target	7	90	90
1A	6	analyst	unknown	18	01011000	target	3	90	10
1A	8	analyst	unknown	1	10101010	filler	1	94	6
1A	8	analyst	unknown	2	00001101	filler	1	28	28
1A	8	analyst	unknown	3	10000001	filler	1	15	15
1A	8	analyst	unknown	4	01011110	filler	1	70	30
1A	8	analyst	unknown	5	10101111	target	4	76	76
1A	8	analyst	unknown	6	01011101	filler	1	63	63
1A	8	analyst	unknown	7	11111101	filler	1	90	90
1A	8	analyst	unknown	8	01110010	filler	1	54	46
1A	8	analyst	unknown	9	11011001	filler	1	55	55
1A	8	analyst	unknown	10	01011111	target	5	76	76
1A	8	analyst	unknown	11	00111111	target	6	90	90
1A	8	analyst	unknown	12	01000101	filler	1	12	12
1A	8	analyst	unknown	13	10000101	filler	1	12	12
1A	8	analyst	unknown	14	11111010	filler	1	72	28
1A	8	analyst	unknown	15	01111111	target	7	95	95
1A	8	analyst	unknown	16	11000110	filler	1	41	59
1A	8	analyst	unknown	17	10100111	target	3	57	57
1A	8	analyst	unknown	18	01001011	target	2	39	39
1A	14	analyst	unknown	1	10000001	filler	1	15	15
1A	14	analyst	unknown	2	11101010	filler	1	85	15
1A	14	analyst	unknown	3	11110010	filler	1	28	72
1A	14	analyst	unknown	4	10101010	filler	1	51	49
1A	14	analyst	unknown	5	11111010	filler	1	62	38
1A	14	analyst	unknown	6	10001010	filler	1	68	32
1A	14	analyst	unknown	7	10110100	target	2	71	29
1A	14	analyst	unknown	8	10100111	target	3	29	29
1A	14	analyst	unknown	9	11011001	filler	1	72	72
1A	14	analyst	unknown	10	01010101	filler	1	13	13
1A	14	analyst	unknown	11	01000101	filler	1	26	26
1A	14	analyst	unknown	12	01000000	target	6	7	93
1A	14	analyst	unknown	13	10100000	target	5	68	32
1A	14	analyst	unknown	14	10101111	target	4	76	76
1A	14	analyst	unknown	15	11111101	filler	1	79	79
1A	14	analyst	unknown	16	01011110	filler	1	69	31
1A	14	analyst	unknown	17	10100110	filler	1	24	76
1A	14	analyst	unknown	18	01111111	target	7	84	84
1A	17	analyst	unknown	1	10100110	filler	1	14	86
1A	17	analyst	unknown	2	11010000	target	4	8	92
1A	17	analyst	unknown	3	10000001	filler	1	9	9
1A	17	analyst	unknown	4	01011101	filler	1	82	82
1A	17	analyst	unknown	5	01000101	filler	1	8	8
1A	17	analyst	unknown	6	01110010	filler	1	93	7
1A	17	analyst	unknown	7	00111111	target	6	100	100
1A	17	analyst	unknown	8	10100000	target	5	0	100
1A	17	analyst	unknown	9	01010111	target	3	100	100
1A	17	analyst	unknown	10	11110010	filler	1	78	22
1A	17	analyst	unknown	11	01101010	filler	1	88	12
1A	17	analyst	unknown	12	10110100	target	2	84	16
1A	17	analyst	unknown	13	01010010	filler	1	11	89
1A	17	analyst	unknown	14	00110101	filler	1	10	10
1A	17	analyst	unknown	15	10000101	filler	1	5	5
1A	17	analyst	unknown	16	11101010	filler	1	1	99
1A	17	analyst	unknown	17	10000000	target	7	5	95
1A	17	analyst	unknown	18	01010101	filler	1	7	7
1A	20	analyst	unknown	1	11111101	filler	1	93	93
1A	20	analyst	unknown	2	10100000	target	5	85	15
1A	20	analyst	unknown	3	00110110	filler	1	64	36
1A	20	analyst	unknown	4	01001011	target	2	51	51
1A	20	analyst	unknown	5	10000000	target	7	4	96
1A	20	analyst	unknown	6	00110101	filler	1	42	42
1A	20	analyst	unknown	7	01000001	filler	1	9	9
1A	20	analyst	unknown	8	10000001	filler	1	3	3
1A	20	analyst	unknown	9	11011001	filler	1	63	63
1A	20	analyst	unknown	10	10001010	filler	1	20	80
1A	20	analyst	unknown	11	10100110	filler	1	29	71
1A	20	analyst	unknown	12	10000101	filler	1	10	10
1A	20	analyst	unknown	13	11000000	target	6	6	94
1A	20	analyst	unknown	14	10101111	target	4	64	64
1A	20	analyst	unknown	15	11101010	filler	1	57	43
1A	20	analyst	unknown	16	01011000	target	3	17	83
1A	20	analyst	unknown	17	01011101	filler	1	62	62
1A	20	analyst	unknown	18	01011110	filler	1	74	26
1A	24	analyst	unknown	1	10101010	filler	1	68	32
1A	24	analyst	unknown	2	11101010	filler	1	72	28
1A	24	analyst	unknown	3	01010101	filler	1	38	38
1A	24	analyst	unknown	4	01010100	target	2	79	21
1A	24	analyst	unknown	5	00100000	target	5	9	91
1A	24	analyst	unknown	6	11000000	target	6	26	74
1A	24	analyst	unknown	7	01010111	target	3	51	51
1A	24	analyst	unknown	8	11011001	filler	1	63	63
1A	24	analyst	unknown	9	00001101	filler	1	33	33
1A	24	analyst	unknown	10	01111111	target	7	83	83
1A	24	analyst	unknown	11	01110010	filler	1	60	40
1A	24	analyst	unknown	12	11111101	filler	1	83	83
1A	24	analyst	unknown	13	01010000	target	4	34	66
1A	24	analyst	unknown	14	10100110	filler	1	62	38
1A	24	analyst	unknown	15	01011101	filler	1	50	50
1A	24	analyst	unknown	16	11111010	filler	1	76	24
1A	24	analyst	unknown	17	00110110	filler	1	59	41
1A	24	analyst	unknown	18	11010010	filler	1	45	55
1A	28	analyst	unknown	1	01000101	filler	1	29	29
1A	28	analyst	unknown	2	10000001	filler	1	9	9
1A	28	analyst	unknown	3	00110101	filler	1	50	50
1A	28	analyst	unknown	4	11110010	filler	1	61	39
1A	28	analyst	unknown	5	00100000	target	5	9	91
1A	28	analyst	unknown	6	11001101	filler	1	38	38
1A	28	analyst	unknown	7	00110110	filler	1	63	37
1A	28	analyst	unknown	8	01010010	filler	1	38	62
1A	28	analyst	unknown	9	01111111	target	7	91	91
1A	28	analyst	unknown	10	01010101	filler	1	43	43
1A	28	analyst	unknown	11	10001010	filler	1	33	67
1A	28	analyst	unknown	12	10100111	target	3	56	56
1A	28	analyst	unknown	13	11010010	filler	1	51	49
1A	28	analyst	unknown	14	01010100	target	2	38	62
1A	28	analyst	unknown	15	11000000	target	6	11	89
1A	28	analyst	unknown	16	10101111	target	4	68	68
1A	28	analyst	unknown	17	01011110	filler	1	68	32
1A	28	analyst	unknown	18	11111101	filler	1	93	93
1A	32	analyst	unknown	1	10001010	filler	1	51	49
1A	32	analyst	unknown	2	10101111	target	4	2	2
1A	32	analyst	unknown	3	10000000	target	7	41	59
1A	32	analyst	unknown	4	11110010	filler	1	8	92
1A	32	analyst	unknown	5	01011101	filler	1	37	37
1A	32	analyst	unknown	6	11111101	filler	1	93	93
1A	32	analyst	unknown	7	01110010	filler	1	76	24
1A	32	analyst	unknown	8	11000110	filler	1	24	76
1A	32	analyst	unknown	9	11000000	target	6	66	34
1A	32	analyst	unknown	10	11001101	filler	1	16	16
1A	32	analyst	unknown	11	01010101	filler	1	0	0
1A	32	analyst	unknown	12	10101010	filler	1	97	3
1A	32	analyst	unknown	13	01011000	target	3	47	53
1A	32	analyst	unknown	14	01000001	filler	1	6	6
1A	32	analyst	unknown	15	10100110	filler	1	85	15
1A	32	analyst	unknown	16	11011111	target	5	54	54
1A	32	analyst	unknown	17	01010100	target	2	85	15
1A	32	analyst	unknown	18	11101010	filler	1	76	24
1A	34	analyst	unknown	1	01101010	filler	1	52	48
1A	34	analyst	unknown	2	10001010	filler	1	31	69
1A	34	analyst	unknown	3	10101010	filler	1	49	51
1A	34	analyst	unknown	4	01010000	target	4	18	82
1A	34	analyst	unknown	5	01010101	filler	1	52	52
1A	34	analyst	unknown	6	11011001	filler	1	73	73
1A	34	analyst	unknown	7	01010100	target	2	30	70
1A	34	analyst	unknown	8	10000000	target	7	7	93
1A	34	analyst	unknown	9	11110010	filler	1	73	27
1A	34	analyst	unknown	10	11010010	filler	1	51	49
1A	34	analyst	unknown	11	01110010	filler	1	52	48
1A	34	analyst	unknown	12	01000000	target	6	7	93
1A	34	analyst	unknown	13	01010010	filler	1	24	76
1A	34	analyst	unknown	14	11011111	target	5	90	90
1A	34	analyst	unknown	15	01000001	filler	1	18	18
1A	34	analyst	unknown	16	10000001	filler	1	20	20
1A	34	analyst	unknown	17	01010111	target	3	68	68
1A	34	analyst	unknown	18	00001101	filler	1	32	32
1A	37	analyst	unknown	1	11111101	filler	1	69	69
1A	37	analyst	unknown	2	01101010	filler	1	24	76
1A	37	analyst	unknown	3	10000000	target	7	5	95
1A	37	analyst	unknown	4	01010010	filler	1	55	45
1A	37	analyst	unknown	5	01010111	target	3	68	68
1A	37	analyst	unknown	6	00101111	target	4	40	40
1A	37	analyst	unknown	7	10000101	filler	1	22	22
1A	37	analyst	unknown	8	10110100	target	2	55	45
1A	37	analyst	unknown	9	00111111	target	6	81	81
1A	37	analyst	unknown	10	00001101	filler	1	28	28
1A	37	analyst	unknown	11	01011110	filler	1	68	32
1A	37	analyst	unknown	12	11010010	filler	1	89	11
1A	37	analyst	unknown	13	00110101	filler	1	24	24
1A	37	analyst	unknown	14	11101010	filler	1	70	30
1A	37	analyst	unknown	15	10100000	target	5	5	95
1A	37	analyst	unknown	16	01011101	filler	1	18	18
1A	37	analyst	unknown	17	01000101	filler	1	15	15
1A	37	analyst	unknown	18	10001010	filler	1	24	76
1A	39	analyst	unknown	1	11011001	filler	1	68	68
1A	39	analyst	unknown	2	11111010	filler	1	81	19
1A	39	analyst	unknown	3	10100110	filler	1	27	73
1A	39	analyst	unknown	4	01010101	filler	1	21	21
1A	39	analyst	unknown	5	11111101	filler	1	91	91
1A	39	analyst	unknown	6	01010010	filler	1	47	53
1A	39	analyst	unknown	7	11110010	filler	1	63	37
1A	39	analyst	unknown	8	11101010	filler	1	60	40
1A	39	analyst	unknown	9	00110101	filler	1	34	34
1A	39	analyst	unknown	10	10101011	target	2	67	67
1A	39	analyst	unknown	11	11010000	target	4	22	78
1A	39	analyst	unknown	12	10000101	filler	1	11	11
1A	39	analyst	unknown	13	01010111	target	3	65	65
1A	39	analyst	unknown	14	11001101	filler	1	67	67
1A	39	analyst	unknown	15	00100000	target	5	4	96
1A	39	analyst	unknown	16	10001010	filler	1	18	82
1A	39	analyst	unknown	17	10000000	target	7	5	95
1A	39	analyst	unknown	18	10111111	target	6	91	91
1A	40	analyst	unknown	1	00110110	filler	1	18	82
1A	40	analyst	unknown	2	01011110	filler	1	92	8
1A	40	analyst	unknown	3	10100110	filler	1	100	0
1A	40	analyst	unknown	4	00101111	target	4	4	4
1A	40	analyst	unknown	5	11000000	target	6	91	9
1A	40	analyst	unknown	6	01101010	filler	1	89	11
1A	40	analyst	unknown	7	11110010	filler	1	12	88
1A	40	analyst	unknown	8	01010101	filler	1	7	7
1A	40	analyst	unknown	9	00110101	filler	1	67	67
1A	40	analyst	unknown	10	00100000	target	5	0	100
1A	40	analyst	unknown	11	11101010	filler	1	100	0
1A	40	analyst	unknown	12	01010100	target	2	91	9
1A	40	analyst	unknown	13	10101010	filler	1	100	0
1A	40	analyst	unknown	14	10000000	target	7	6	94
1A	40	analyst	unknown	15	10001010	filler	1	79	21
1A	40	analyst	unknown	16	01011101	filler	1	85	85
1A	40	analyst	unknown	17	10101000	target	3	85	15
1A	40	analyst	unknown	18	01000001	filler	1	59	59
1A	43	analyst	unknown	1	01110010	filler	1	52	48
1A	43	analyst	unknown	2	11101010	filler	1	69	31
1A	43	analyst	unknown	3	01010101	filler	1	34	34
1A	43	analyst	unknown	4	11010010	filler	1	53	47
1A	43	analyst	unknown	5	01000000	target	6	26	74
1A	43	analyst	unknown	6	10100000	target	5	36	64
1A	43	analyst	unknown	7	00110101	filler	1	57	57
1A	43	analyst	unknown	8	10101000	target	3	57	43
1A	43	analyst	unknown	9	10101011	target	2	34	34
1A	43	analyst	unknown	10	01000001	filler	1	31	31
1A	43	analyst	unknown	11	10101010	filler	1	59	41
1A	43	analyst	unknown	12	10001010	filler	1	51	49
1A	43	analyst	unknown	13	10000001	filler	1	36	36
1A	43	analyst	unknown	14	10100110	filler	1	53	47
1A	43	analyst	unknown	15	01111111	target	7	63	63
1A	43	analyst	unknown	16	10000101	filler	1	47	47
1A	43	analyst	unknown	17	00101111	target	4	50	50
1A	43	analyst	unknown	18	01101010	filler	1	54	46
1A	46	analyst	unknown	1	11011001	filler	1	70	70
1A	46	analyst	unknown	2	11000000	target	6	8	92
1A	46	analyst	unknown	3	01011000	target	3	51	49
1A	46	analyst	unknown	4	01000001	filler	1	13	13
1A	46	analyst	unknown	5	01110010	filler	1	68	32
1A	46	analyst	unknown	6	10101111	target	4	90	90
1A	46	analyst	unknown	7	01011111	target	5	91	91
1A	46	analyst	unknown	8	00110110	filler	1	75	25
1A	46	analyst	unknown	9	11101010	filler	1	75	25
1A	46	analyst	unknown	10	10101010	filler	1	83	17
1A	46	analyst	unknown	11	11010010	filler	1	67	33
1A	46	analyst	unknown	12	10000000	target	7	5	95
1A	46	analyst	unknown	13	11111101	filler	1	90	90
1A	46	analyst	unknown	14	01000101	filler	1	15	15
1A	46	analyst	unknown	15	10000001	filler	1	30	30
1A	46	analyst	unknown	16	10001010	filler	1	28	72
1A	46	analyst	unknown	17	11001101	filler	1	62	62
1A	46	analyst	unknown	18	01001011	target	2	52	52
1A	52	analyst	unknown	1	11110010	filler	1	53	47
1A	52	analyst	unknown	2	00110101	filler	1	58	58
1A	52	analyst	unknown	3	11011001	filler	1	69	69
1A	52	analyst	unknown	4	01011000	target	3	38	62
1A	52	analyst	unknown	5	10100110	filler	1	57	43
1A	52	analyst	unknown	6	10000000	target	7	18	82
1A	52	analyst	unknown	7	00111111	target	6	72	72
1A	52	analyst	unknown	8	01011110	filler	1	65	35
1A	52	analyst	unknown	9	01011111	target	5	76	76
1A	52	analyst	unknown	10	10001010	filler	1	39	61
1A	52	analyst	unknown	11	11001101	filler	1	58	58
1A	52	analyst	unknown	12	11101010	filler	1	68	32
1A	52	analyst	unknown	13	00001101	filler	1	24	24
1A	52	analyst	unknown	14	11010000	target	4	21	79
1A	52	analyst	unknown	15	10101011	target	2	60	60
1A	52	analyst	unknown	16	01110010	filler	1	53	47
1A	52	analyst	unknown	17	11010010	filler	1	51	49
1A	52	analyst	unknown	18	01010101	filler	1	52	52
1A	54	analyst	unknown	1	11000110	filler	1	89	11
1A	54	analyst	unknown	2	10000000	target	7	21	79
1A	54	analyst	unknown	3	01010010	filler	1	81	19
1A	54	analyst	unknown	4	11111101	filler	1	76	76
1A	54	analyst	unknown	5	10100000	target	5	54	46
1A	54	analyst	unknown	6	11000000	target	6	41	59
1A	54	analyst	unknown	7	01000001	filler	1	32	32
1A	54	analyst	unknown	8	10001010	filler	1	61	39
1A	54	analyst	unknown	9	10000101	filler	1	61	61
1A	54	analyst	unknown	10	01010101	filler	1	21	21
1A	54	analyst	unknown	11	01010000	target	4	66	34
1A	54	analyst	unknown	12	10100110	filler	1	59	41
1A	54	analyst	unknown	13	10101010	filler	1	78	22
1A	54	analyst	unknown	14	10101011	target	2	85	85
1A	54	analyst	unknown	15	01000101	filler	1	73	73
1A	54	analyst	unknown	16	01010111	target	3	90	90
1A	54	analyst	unknown	17	11101010	filler	1	93	7
1A	54	analyst	unknown	18	11001101	filler	1	91	91
1A	57	analyst	unknown	1	01011101	filler	1	76	76
1A	57	analyst	unknown	2	10100000	target	5	21	79
1A	57	analyst	unknown	3	10101000	target	3	59	41
1A	57	analyst	unknown	4	11111010	filler	1	74	26
1A	57	analyst	unknown	5	11111101	filler	1	87	87
1A	57	analyst	unknown	6	11011001	filler	1	60	60
1A	57	analyst	unknown	7	11000000	target	6	5	95
1A	57	analyst	unknown	8	01111111	target	7	96	96
1A	57	analyst	unknown	9	10001010	filler	1	51	49
1A	57	analyst	unknown	10	10101010	filler	1	58	42
1A	57	analyst	unknown	11	11010010	filler	1	66	34
1A	57	analyst	unknown	12	10000101	filler	1	32	32
1A	57	analyst	unknown	13	01010101	filler	1	51	51
1A	57	analyst	unknown	14	01000001	filler	1	38	38
1A	57	analyst	unknown	15	11110010	filler	1	64	36
1A	57	analyst	unknown	16	10101011	target	2	71	71
1A	57	analyst	unknown	17	01011110	filler	1	68	32
1A	57	analyst	unknown	18	01010000	target	4	7	93
1A	59	analyst	unknown	1	10000001	filler	1	78	78
1A	59	analyst	unknown	2	01001011	target	2	92	92
1A	59	analyst	unknown	3	10100111	target	3	97	97
1A	59	analyst	unknown	4	11000110	filler	1	51	49
1A	59	analyst	unknown	5	01011101	filler	1	72	72
1A	59	analyst	unknown	6	00001101	filler	1	40	40
1A	59	analyst	unknown	7	01000001	filler	1	34	34
1A	59	analyst	unknown	8	11101010	filler	1	49	51
1A	59	analyst	unknown	9	10000101	filler	1	39	39
1A	59	analyst	unknown	10	00110110	filler	1	51	49
1A	59	analyst	unknown	11	01000000	target	6	14	86
1A	59	analyst	unknown	12	10101111	target	4	87	87
1A	59	analyst	unknown	13	11110010	filler	1	72	28
1A	59	analyst	unknown	14	11111010	filler	1	76	24
1A	59	analyst	unknown	15	11011111	target	5	97	97
1A	59	analyst	unknown	16	01111111	target	7	97	97
1A	59	analyst	unknown	17	01010010	filler	1	39	61
1A	59	analyst	unknown	18	11010010	filler	1	58	42
1A	64	analyst	unknown	1	00110110	filler	1	50	50
1A	64	analyst	unknown	2	01011101	filler	1	50	50
1A	64	analyst	unknown	3	10001010	filler	1	45	55
1A	64	analyst	unknown	4	11010000	target	4	75	25
1A	64	analyst	unknown	5	10101011	target	2	72	72
1A	64	analyst	unknown	6	01011110	filler	1	55	45
1A	64	analyst	unknown	7	10111111	target	6	63	63
1A	64	analyst	unknown	8	10000001	filler	1	74	74
1A	64	analyst	unknown	9	10101010	filler	1	58	42
1A	64	analyst	unknown	10	00110101	filler	1	60	60
1A	64	analyst	unknown	11	01010111	target	3	93	93
1A	64	analyst	unknown	12	11001101	filler	1	80	80
1A	64	analyst	unknown	13	11011111	target	5	63	63
1A	64	analyst	unknown	14	11111010	filler	1	64	36
1A	64	analyst	unknown	15	01111111	target	7	75	75
1A	64	analyst	unknown	16	01000101	filler	1	76	76
1A	64	analyst	unknown	17	11000110	filler	1	82	18
1A	64	analyst	unknown	18	01000001	filler	1	72	72
1A	69	analyst	unknown	1	10100110	filler	1	51	49
1A	69	analyst	unknown	2	00110101	filler	1	23	23
1A	69	analyst	unknown	3	11000110	filler	1	47	53
1A	69	analyst	unknown	4	00100000	target	5	52	48
1A	69	analyst	unknown	5	01011110	filler	1	10	90
1A	69	analyst	unknown	6	11001101	filler	1	11	11
1A	69	analyst	unknown	7	10000000	target	7	71	29
1A	69	analyst	unknown	8	10001010	filler	1	75	25
1A	69	analyst	unknown	9	01010101	filler	1	7	7
1A	69	analyst	unknown	10	00101111	target	4	11	11
1A	69	analyst	unknown	11	10000101	filler	1	6	6
1A	69	analyst	unknown	12	11101010	filler	1	80	20
1A	69	analyst	unknown	13	11111010	filler	1	81	19
1A	69	analyst	unknown	14	10101010	filler	1	81	19
1A	69	analyst	unknown	15	00111111	target	6	8	8
1A	69	analyst	unknown	16	01010010	filler	1	78	22
1A	69	analyst	unknown	17	10101000	target	3	77	23
1A	69	analyst	unknown	18	10110100	target	2	83	17
1A	72	analyst	unknown	1	01010010	filler	1	72	28
1A	72	analyst	unknown	2	01101010	filler	1	55	45
1A	72	analyst	unknown	3	10100110	filler	1	44	56
1A	72	analyst	unknown	4	11001101	filler	1	71	71
1A	72	analyst	unknown	5	01011101	filler	1	69	69
1A	72	analyst	unknown	6	10101111	target	4	38	38
1A	72	analyst	unknown	7	10001010	filler	1	61	39
1A	72	analyst	unknown	8	00001101	filler	1	51	51
1A	72	analyst	unknown	9	01000001	filler	1	61	61
1A	72	analyst	unknown	10	10111111	target	6	66	66
1A	72	analyst	unknown	11	10000001	filler	1	45	45
1A	72	analyst	unknown	12	11011001	filler	1	69	69
1A	72	analyst	unknown	13	01010111	target	3	66	66
1A	72	analyst	unknown	14	01011110	filler	1	63	37
1A	72	analyst	unknown	15	00110110	filler	1	47	53
1A	72	analyst	unknown	16	01001011	target	2	57	57
1A	72	analyst	unknown	17	10000000	target	7	0	100
1A	72	analyst	unknown	18	10100000	target	5	2	98
1A	74	analyst	unknown	1	01011101	filler	1	17	17
1A	74	analyst	unknown	2	11011001	filler	1	63	63
1A	74	analyst	unknown	3	10111111	target	6	49	49
1A	74	analyst	unknown	4	01011111	target	5	51	51
1A	74	analyst	unknown	5	01000001	filler	1	63	63
1A	74	analyst	unknown	6	11001101	filler	1	63	63
1A	74	analyst	unknown	7	11110010	filler	1	61	39
1A	74	analyst	unknown	8	01111111	target	7	52	52
1A	74	analyst	unknown	9	01101010	filler	1	64	36
1A	74	analyst	unknown	10	01010010	filler	1	29	71
1A	74	analyst	unknown	11	11101010	filler	1	73	27
1A	74	analyst	unknown	12	01011110	filler	1	67	33
1A	74	analyst	unknown	13	11010010	filler	1	26	74
1A	74	analyst	unknown	14	01001011	target	2	12	12
1A	74	analyst	unknown	15	01010000	target	4	57	43
1A	74	analyst	unknown	16	01010101	filler	1	8	8
1A	74	analyst	unknown	17	10101000	target	3	36	64
1A	74	analyst	unknown	18	10000101	filler	1	7	7
1A	76	analyst	unknown	1	01000101	filler	1	84	84
1A	76	analyst	unknown	2	01011110	filler	1	49	51
1A	76	analyst	unknown	3	10111111	target	6	86	86
1A	76	analyst	unknown	4	01110010	filler	1	84	16
1A	76	analyst	unknown	5	11010000	target	4	61	39
1A	76	analyst	unknown	6	10100000	target	5	72	28
1A	76	analyst	unknown	7	11111101	filler	1	66	66
1A	76	analyst	unknown	8	10000001	filler	1	70	70
1A	76	analyst	unknown	9	10000101	filler	1	58	58
1A	76	analyst	unknown	10	11000110	filler	1	64	36
1A	76	analyst	unknown	11	11101010	filler	1	59	41
1A	76	analyst	unknown	12	10101010	filler	1	50	50
1A	76	analyst	unknown	13	01001011	target	2	66	66
1A	76	analyst	unknown	14	10000000	target	7	86	14
1A	76	analyst	unknown	15	11001101	filler	1	61	61
1A	76	analyst	unknown	16	10101000	target	3	75	25
1A	76	analyst	unknown	17	00001101	filler	1	71	71
1A	76	analyst	unknown	18	01011101	filler	1	64	64
1A	82	analyst	unknown	1	00110110	filler	1	50	50
1A	82	analyst	unknown	2	01011111	target	5	64	64
1A	82	analyst	unknown	3	00101111	target	4	16	16
1A	82	analyst	unknown	4	10101010	filler	1	90	10
1A	82	analyst	unknown	5	11101010	filler	1	61	39
1A	82	analyst	unknown	6	11110010	filler	1	63	37
1A	82	analyst	unknown	7	11000110	filler	1	52	48
1A	82	analyst	unknown	8	01000101	filler	1	27	27
1A	82	analyst	unknown	9	00110101	filler	1	50	50
1A	82	analyst	unknown	10	01111111	target	7	57	57
1A	82	analyst	unknown	11	01110010	filler	1	44	56
1A	82	analyst	unknown	12	10111111	target	6	71	71
1A	82	analyst	unknown	13	10000001	filler	1	10	10
1A	82	analyst	unknown	14	01101010	filler	1	48	52
1A	82	analyst	unknown	15	11111010	filler	1	84	16
1A	82	analyst	unknown	16	10101011	target	2	46	46
1A	82	analyst	unknown	17	01011110	filler	1	73	27
1A	82	analyst	unknown	18	10100111	target	3	37	37
1A	85	analyst	unknown	1	01000101	filler	1	20	20
1A	85	analyst	unknown	2	00111111	target	6	90	90
1A	85	analyst	unknown	3	10110100	target	2	52	48
1A	85	analyst	unknown	4	10001010	filler	1	27	73
1A	85	analyst	unknown	5	01011000	target	3	41	59
1A	85	analyst	unknown	6	01011110	filler	1	79	21
1A	85	analyst	unknown	7	00101111	target	4	85	85
1A	85	analyst	unknown	8	11010010	filler	1	63	37
1A	85	analyst	unknown	9	00001101	filler	1	31	31
1A	85	analyst	unknown	10	11111010	filler	1	80	20
1A	85	analyst	unknown	11	10000001	filler	1	22	22
1A	85	analyst	unknown	12	00110101	filler	1	53	53
1A	85	analyst	unknown	13	01111111	target	7	90	90
1A	85	analyst	unknown	14	11011111	target	5	95	95
1A	85	analyst	unknown	15	11001101	filler	1	59	59
1A	85	analyst	unknown	16	11000110	filler	1	37	63
1A	85	analyst	unknown	17	11011001	filler	1	72	72
1A	85	analyst	unknown	18	11110010	filler	1	67	33
1A	88	analyst	unknown	1	11011001	filler	1	87	87
1A	88	analyst	unknown	2	01010101	filler	1	0	0
1A	88	analyst	unknown	3	11011111	target	5	67	67
1A	88	analyst	unknown	4	01000000	target	6	6	94
1A	88	analyst	unknown	5	11001101	filler	1	78	78
1A	88	analyst	unknown	6	01000001	filler	1	18	18
1A	88	analyst	unknown	7	00001101	filler	1	67	67
1A	88	analyst	unknown	8	11111101	filler	1	84	84
1A	88	analyst	unknown	9	10100110	filler	1	30	70
1A	88	analyst	unknown	10	01010000	target	4	3	97
1A	88	analyst	unknown	11	11010010	filler	1	72	28
1A	88	analyst	unknown	12	01011110	filler	1	83	17
1A	88	analyst	unknown	13	00110101	filler	1	80	80
1A	88	analyst	unknown	14	11101010	filler	1	75	25
1A	88	analyst	unknown	15	01010100	target	2	27	73
1A	88	analyst	unknown	16	01111111	target	7	96	96
1A	88	analyst	unknown	17	01011101	filler	1	84	84
1A	88	analyst	unknown	18	01010111	target	3	26	26
1A	90	analyst	unknown	1	11111101	filler	1	16	16
1A	90	analyst	unknown	2	10100110	filler	1	5	95
1A	90	analyst	unknown	3	01010100	target	2	2	98
1A	90	analyst	unknown	4	11011001	filler	1	28	28
1A	90	analyst	unknown	5	10000101	filler	1	5	5
1A	90	analyst	unknown	6	11101010	filler	1	15	85
1A	90	analyst	unknown	7	11000110	filler	1	11	89
1A	90	analyst	unknown	8	01010111	target	3	19	19
1A	90	analyst	unknown	9	00001101	filler	1	1	1
1A	90	analyst	unknown	10	10001010	filler	1	5	95
1A	90	analyst	unknown	11	11001101	filler	1	18	18
1A	90	analyst	unknown	12	10000000	target	7	1	99
1A	90	analyst	unknown	13	01010000	target	4	4	96
1A	90	analyst	unknown	14	10000001	filler	1	4	4
1A	90	analyst	unknown	15	11011111	target	5	19	19
1A	90	analyst	unknown	16	11110010	filler	1	9	91
1A	90	analyst	unknown	17	11111010	filler	1	21	79
1A	90	analyst	unknown	18	00111111	target	6	25	25
1A	93	analyst	unknown	1	01011101	filler	1	80	80
1A	93	analyst	unknown	2	01010010	filler	1	15	85
1A	93	analyst	unknown	3	01000000	target	6	0	100
1A	93	analyst	unknown	4	11101010	filler	1	48	52
1A	93	analyst	unknown	5	01010000	target	4	18	82
1A	93	analyst	unknown	6	10001010	filler	1	65	35
1A	93	analyst	unknown	7	11001101	filler	1	18	18
1A	93	analyst	unknown	8	01000101	filler	1	18	18
1A	93	analyst	unknown	9	11011001	filler	1	78	78
1A	93	analyst	unknown	10	00100000	target	5	13	87
1A	93	analyst	unknown	11	01010101	filler	1	72	72
1A	93	analyst	unknown	12	10000000	target	7	18	82
1A	93	analyst	unknown	13	11010010	filler	1	76	24
1A	93	analyst	unknown	14	10101010	filler	1	46	54
1A	93	analyst	unknown	15	10000101	filler	1	71	71
1A	93	analyst	unknown	16	01001011	target	2	78	78
1A	93	analyst	unknown	17	10100111	target	3	25	25
1A	93	analyst	unknown	18	01011110	filler	1	31	69
1A	96	analyst	unknown	1	10000101	filler	1	77	77
1A	96	analyst	unknown	2	10100111	target	3	26	26
1A	96	analyst	unknown	3	11110010	filler	1	80	20
1A	96	analyst	unknown	4	00111111	target	6	89	89
1A	96	analyst	unknown	5	01011101	filler	1	18	18
1A	96	analyst	unknown	6	01000101	filler	1	21	21
1A	96	analyst	unknown	7	10001010	filler	1	70	30
1A	96	analyst	unknown	8	11000110	filler	1	25	75
1A	96	analyst	unknown	9	11111010	filler	1	69	31
1A	96	analyst	unknown	10	01101010	filler	1	70	30
1A	96	analyst	unknown	11	01010000	target	4	23	77
1A	96	analyst	unknown	12	01111111	target	7	80	80
1A	96	analyst	unknown	13	11010010	filler	1	22	78
1A	96	analyst	unknown	14	10100000	target	5	61	39
1A	96	analyst	unknown	15	00110101	filler	1	76	76
1A	96	analyst	unknown	16	01000001	filler	1	77	77
1A	96	analyst	unknown	17	10101011	target	2	69	69
1A	96	analyst	unknown	18	00110110	filler	1	30	70
1A	99	analyst	unknown	1	01000101	filler	1	5	5
1A	99	analyst	unknown	2	10000101	filler	1	27	27
1A	99	analyst	unknown	3	01110010	filler	1	50	50
1A	99	analyst	unknown	4	01010000	target	4	21	79
1A	99	analyst	unknown	5	00001101	filler	1	26	26
1A	99	analyst	unknown	6	10101000	target	3	13	87
1A	99	analyst	unknown	7	01010010	filler	1	16	84
1A	99	analyst	unknown	8	11000110	filler	1	49	51
1A	99	analyst	unknown	9	01010101	filler	1	50	50
1A	99	analyst	unknown	10	00111111	target	6	83	83
1A	99	analyst	unknown	11	00110110	filler	1	50	50
1A	99	analyst	unknown	12	10110100	target	2	24	76
1A	99	analyst	unknown	13	01011110	filler	1	61	39
1A	99	analyst	unknown	14	01000001	filler	1	10	10
1A	99	analyst	unknown	15	01011111	target	5	90	90
1A	99	analyst	unknown	16	11001101	filler	1	62	62
1A	99	analyst	unknown	17	10101010	filler	1	51	49
1A	99	analyst	unknown	18	01111111	target	7	94	94
1A	102	analyst	unknown	1	10101010	filler	1	100	0
1A	102	analyst	unknown	2	11101010	filler	1	51	49
1A	102	analyst	unknown	3	00001101	filler	1	59	59
1A	102	analyst	unknown	4	11111101	filler	1	72	72
1A	102	analyst	unknown	5	01011111	target	5	76	76
1A	102	analyst	unknown	6	11110010	filler	1	51	49
1A	102	analyst	unknown	7	11000110	filler	1	27	73
1A	102	analyst	unknown	8	01000001	filler	1	22	22
1A	102	analyst	unknown	9	01010101	filler	1	12	12
1A	102	analyst	unknown	10	01000000	target	6	14	86
1A	102	analyst	unknown	11	01011101	filler	1	11	11
1A	102	analyst	unknown	12	01010100	target	2	54	46
1A	102	analyst	unknown	13	10000001	filler	1	24	24
1A	102	analyst	unknown	14	10000000	target	7	14	86
1A	102	analyst	unknown	15	11001101	filler	1	36	36
1A	102	analyst	unknown	16	01011000	target	3	31	69
1A	102	analyst	unknown	17	11010000	target	4	15	85
1A	102	analyst	unknown	18	11010010	filler	1	42	58
1A	105	analyst	unknown	1	11010010	filler	1	60	40
1A	105	analyst	unknown	2	01010101	filler	1	9	9
1A	105	analyst	unknown	3	00001101	filler	1	12	12
1A	105	analyst	unknown	4	01111111	target	7	89	89
1A	105	analyst	unknown	5	11000110	filler	1	51	49
1A	105	analyst	unknown	6	10111111	target	6	95	95
1A	105	analyst	unknown	7	01000101	filler	1	33	33
1A	105	analyst	unknown	8	10110100	target	2	56	44
1A	105	analyst	unknown	9	11001101	filler	1	65	65
1A	105	analyst	unknown	10	10101000	target	3	36	64
1A	105	analyst	unknown	11	10000001	filler	1	7	7
1A	105	analyst	unknown	12	11011001	filler	1	48	48
1A	105	analyst	unknown	13	01010000	target	4	16	84
1A	105	analyst	unknown	14	10100110	filler	1	47	53
1A	105	analyst	unknown	15	11110010	filler	1	76	24
1A	105	analyst	unknown	16	11111101	filler	1	96	96
1A	105	analyst	unknown	17	10101010	filler	1	92	8
1A	105	analyst	unknown	18	00100000	target	5	4	96
1A	108	analyst	unknown	1	11111010	filler	1	84	16
1A	108	analyst	unknown	2	10000001	filler	1	9	9
1A	108	analyst	unknown	3	10100000	target	5	27	73
1A	108	analyst	unknown	4	10100110	filler	1	52	48
1A	108	analyst	unknown	5	01110010	filler	1	73	27
1A	108	analyst	unknown	6	01000001	filler	1	11	11
1A	108	analyst	unknown	7	10101000	target	3	33	67
1A	108	analyst	unknown	8	11110010	filler	1	74	26
1A	108	analyst	unknown	9	11101010	filler	1	57	43
1A	108	analyst	unknown	10	10000101	filler	1	35	35
1A	108	analyst	unknown	11	01011101	filler	1	69	69
1A	108	analyst	unknown	12	01011110	filler	1	79	21
1A	108	analyst	unknown	13	01000000	target	6	5	95
1A	108	analyst	unknown	14	10101011	target	2	52	52
1A	108	analyst	unknown	15	11111101	filler	1	95	95
1A	108	analyst	unknown	16	10000000	target	7	0	100
1A	108	analyst	unknown	17	00101111	target	4	58	58
1A	108	analyst	unknown	18	01000101	filler	1	24	24
1A	110	analyst	unknown	1	00110110	filler	1	61	39
1A	110	analyst	unknown	2	11011001	filler	1	77	77
1A	110	analyst	unknown	3	11101010	filler	1	51	49
1A	110	analyst	unknown	4	01010010	filler	1	57	43
1A	110	analyst	unknown	5	11111101	filler	1	86	86
1A	110	analyst	unknown	6	11110010	filler	1	41	59
1A	110	analyst	unknown	7	11011111	target	5	78	78
1A	110	analyst	unknown	8	10110100	target	2	32	68
1A	110	analyst	unknown	9	10101000	target	3	56	44
1A	110	analyst	unknown	10	01110010	filler	1	55	45
1A	110	analyst	unknown	11	10000000	target	7	19	81
1A	110	analyst	unknown	12	10000001	filler	1	39	39
1A	110	analyst	unknown	13	00001101	filler	1	19	19
1A	110	analyst	unknown	14	10001010	filler	1	37	63
1A	110	analyst	unknown	15	10000101	filler	1	20	20
1A	110	analyst	unknown	16	01010101	filler	1	31	31
1A	110	analyst	unknown	17	01010000	target	4	44	56
1A	110	analyst	unknown	18	01000000	target	6	8	92
1A	112	analyst	unknown	1	10000001	filler	1	10	10
1A	112	analyst	unknown	2	11010010	filler	1	44	56
1A	112	analyst	unknown	3	11011001	filler	1	78	78
1A	112	analyst	unknown	4	11101010	filler	1	61	39
1A	112	analyst	unknown	5	01110010	filler	1	40	60
1A	112	analyst	unknown	6	11000000	target	6	91	9
1A	112	analyst	unknown	7	10000101	filler	1	26	26
1A	112	analyst	unknown	8	11111101	filler	1	96	96
1A	112	analyst	unknown	9	01010100	target	2	43	57
1A	112	analyst	unknown	10	01011000	target	3	23	77
1A	112	analyst	unknown	11	01111111	target	7	93	93
1A	112	analyst	unknown	12	01101010	filler	1	56	44
1A	112	analyst	unknown	13	10100000	target	5	12	88
1A	112	analyst	unknown	14	00110110	filler	1	56	44
1A	112	analyst	unknown	15	01011101	filler	1	77	77
1A	112	analyst	unknown	16	11010000	target	4	16	84
1A	112	analyst	unknown	17	11111010	filler	1	72	28
1A	112	analyst	unknown	18	01000001	filler	1	6	6
1A	114	analyst	unknown	1	10101010	filler	1	100	0
1A	114	analyst	unknown	2	01011110	filler	1	88	12
1A	114	analyst	unknown	3	01010010	filler	1	88	12
1A	114	analyst	unknown	4	10101000	target	3	59	41
1A	114	analyst	unknown	5	11011111	target	5	96	96
1A	114	analyst	unknown	6	00110101	filler	1	54	54
1A	114	analyst	unknown	7	11111101	filler	1	99	99
1A	114	analyst	unknown	8	10000000	target	7	5	95
1A	114	analyst	unknown	9	11110010	filler	1	65	35
1A	114	analyst	unknown	10	00001101	filler	1	40	40
1A	114	analyst	unknown	11	01001011	target	2	51	51
1A	114	analyst	unknown	12	01000101	filler	1	34	34
1A	114	analyst	unknown	13	11000000	target	6	20	80
1A	114	analyst	unknown	14	11000110	filler	1	50	50
1A	114	analyst	unknown	15	01011101	filler	1	62	62
1A	114	analyst	unknown	16	11001101	filler	1	74	74
1A	114	analyst	unknown	17	11011001	filler	1	58	58
1A	114	analyst	unknown	18	00101111	target	4	76	76
1A	117	analyst	unknown	1	10000001	filler	1	67	67
1A	117	analyst	unknown	2	01010101	filler	1	51	51
1A	117	analyst	unknown	3	10100111	target	3	56	56
1A	117	analyst	unknown	4	10000000	target	7	7	93
1A	117	analyst	unknown	5	01010000	target	4	21	79
1A	117	analyst	unknown	6	00111111	target	6	77	77
1A	117	analyst	unknown	7	11000110	filler	1	51	49
1A	117	analyst	unknown	8	10110100	target	2	50	50
1A	117	analyst	unknown	9	01110010	filler	1	49	51
1A	117	analyst	unknown	10	11011001	filler	1	59	59
1A	117	analyst	unknown	11	10001010	filler	1	36	64
1A	117	analyst	unknown	12	11010010	filler	1	48	52
1A	117	analyst	unknown	13	01010010	filler	1	35	65
1A	117	analyst	unknown	14	00110110	filler	1	49	51
1A	117	analyst	unknown	15	01011110	filler	1	64	36
1A	117	analyst	unknown	16	00100000	target	5	6	94
1A	117	analyst	unknown	17	11110010	filler	1	59	41
1A	117	analyst	unknown	18	01000001	filler	1	19	19
1A	120	analyst	unknown	1	01010101	filler	1	10	10
1A	120	analyst	unknown	2	00110101	filler	1	28	28
1A	120	analyst	unknown	3	01101010	filler	1	84	16
1A	120	analyst	unknown	4	01000001	filler	1	16	16
1A	120	analyst	unknown	5	00001101	filler	1	35	35
1A	120	analyst	unknown	6	11000110	filler	1	80	20
1A	120	analyst	unknown	7	01000000	target	6	61	39
1A	120	analyst	unknown	8	10000001	filler	1	18	18
1A	120	analyst	unknown	9	01010010	filler	1	67	33
1A	120	analyst	unknown	10	00101111	target	4	36	36
1A	120	analyst	unknown	11	01111111	target	7	65	65
1A	120	analyst	unknown	12	10100000	target	5	48	52
1A	120	analyst	unknown	13	10001010	filler	1	72	28
1A	120	analyst	unknown	14	11111010	filler	1	63	37
1A	120	analyst	unknown	15	01010100	target	2	73	27
1A	120	analyst	unknown	16	01010111	target	3	53	53
1A	120	analyst	unknown	17	01110010	filler	1	49	51
1A	120	analyst	unknown	18	10101010	filler	1	62	38
1A	122	analyst	unknown	1	11001101	filler	1	65	65
1A	122	analyst	unknown	2	00111111	target	6	85	85
1A	122	analyst	unknown	3	10100111	target	3	71	71
1A	122	analyst	unknown	4	11010010	filler	1	51	49
1A	122	analyst	unknown	5	11011111	target	5	86	86
1A	122	analyst	unknown	6	10000000	target	7	7	93
1A	122	analyst	unknown	7	00001101	filler	1	25	25
1A	122	analyst	unknown	8	01011101	filler	1	62	62
1A	122	analyst	unknown	9	01010101	filler	1	51	51
1A	122	analyst	unknown	10	10110100	target	2	55	45
1A	122	analyst	unknown	11	11110010	filler	1	54	46
1A	122	analyst	unknown	12	01011110	filler	1	68	32
1A	122	analyst	unknown	13	10001010	filler	1	27	73
1A	122	analyst	unknown	14	01010010	filler	1	27	73
1A	122	analyst	unknown	15	01010000	target	4	19	81
1A	122	analyst	unknown	16	10100110	filler	1	50	50
1A	122	analyst	unknown	17	11111101	filler	1	87	87
1A	122	analyst	unknown	18	01000101	filler	1	19	19
1A	125	analyst	unknown	1	11000110	filler	1	57	43
1A	125	analyst	unknown	2	01001011	target	2	47	47
1A	125	analyst	unknown	3	01010111	target	3	40	40
1A	125	analyst	unknown	4	00001101	filler	1	59	59
1A	125	analyst	unknown	5	00110101	filler	1	51	51
1A	125	analyst	unknown	6	01010000	target	4	45	55
1A	125	analyst	unknown	7	11110010	filler	1	59	41
1A	125	analyst	unknown	8	11001101	filler	1	34	34
1A	125	analyst	unknown	9	01111111	target	7	59	59
1A	125	analyst	unknown	10	10001010	filler	1	43	57
1A	125	analyst	unknown	11	01000101	filler	1	46	46
1A	125	analyst	unknown	12	01011111	target	5	60	60
1A	125	analyst	unknown	13	01110010	filler	1	43	57
1A	125	analyst	unknown	14	01000001	filler	1	36	36
1A	125	analyst	unknown	15	10000101	filler	1	44	44
1A	125	analyst	unknown	16	11000000	target	6	36	64
1A	125	analyst	unknown	17	01011101	filler	1	63	63
1A	125	analyst	unknown	18	11111010	filler	1	65	35
1A	128	analyst	unknown	1	01000101	filler	1	95	95
1A	128	analyst	unknown	2	01011101	filler	1	93	93
1A	128	analyst	unknown	3	11001101	filler	1	85	85
1A	128	analyst	unknown	4	11111010	filler	1	87	13
1A	128	analyst	unknown	5	10100110	filler	1	90	10
1A	128	analyst	unknown	6	01010111	target	3	92	92
1A	128	analyst	unknown	7	01010101	filler	1	90	90
1A	128	analyst	unknown	8	00101111	target	4	92	92
1A	128	analyst	unknown	9	11011001	filler	1	90	90
1A	128	analyst	unknown	10	10001010	filler	1	87	13
1A	128	analyst	unknown	11	01111111	target	7	95	95
1A	128	analyst	unknown	12	11101010	filler	1	88	12
1A	128	analyst	unknown	13	10101011	target	2	87	87
1A	128	analyst	unknown	14	11000110	filler	1	95	5
1A	128	analyst	unknown	15	10111111	target	6	90	90
1A	128	analyst	unknown	16	11111101	filler	1	83	83
1A	128	analyst	unknown	17	11011111	target	5	92	92
1A	128	analyst	unknown	18	10000101	filler	1	91	91
1A	132	analyst	unknown	1	11001101	filler	1	95	95
1A	132	analyst	unknown	2	01010101	filler	1	3	3
1A	132	analyst	unknown	3	01000000	target	6	73	27
1A	132	analyst	unknown	4	00110101	filler	1	84	84
1A	132	analyst	unknown	5	10001010	filler	1	15	85
1A	132	analyst	unknown	6	11000110	filler	1	4	96
1A	132	analyst	unknown	7	11011111	target	5	19	19
1A	132	analyst	unknown	8	11010010	filler	1	12	88
1A	132	analyst	unknown	9	11111101	filler	1	16	16
1A	132	analyst	unknown	10	10101011	target	2	17	17
1A	132	analyst	unknown	11	01011110	filler	1	14	86
1A	132	analyst	unknown	12	10000001	filler	1	89	89
1A	132	analyst	unknown	13	01010000	target	4	88	12
1A	132	analyst	unknown	14	10000101	filler	1	39	39
1A	132	analyst	unknown	15	01011000	target	3	63	37
1A	132	analyst	unknown	16	10000000	target	7	63	37
1A	132	analyst	unknown	17	11011001	filler	1	81	81
1A	132	analyst	unknown	18	10100110	filler	1	49	51
1A	134	analyst	unknown	1	10001010	filler	1	35	65
1A	134	analyst	unknown	2	00101111	target	4	64	64
1A	134	analyst	unknown	3	11111010	filler	1	78	22
1A	134	analyst	unknown	4	00110101	filler	1	49	49
1A	134	analyst	unknown	5	10000000	target	7	4	96
1A	134	analyst	unknown	6	10101010	filler	1	50	50
1A	134	analyst	unknown	7	00110110	filler	1	50	50
1A	134	analyst	unknown	8	11011001	filler	1	58	58
1A	134	analyst	unknown	9	01001011	target	2	50	50
1A	134	analyst	unknown	10	01011111	target	5	74	74
1A	134	analyst	unknown	11	00111111	target	6	76	76
1A	134	analyst	unknown	12	10100111	target	3	62	62
1A	134	analyst	unknown	13	11110010	filler	1	62	38
1A	134	analyst	unknown	14	11001101	filler	1	61	61
1A	134	analyst	unknown	15	10000001	filler	1	21	21
1A	134	analyst	unknown	16	11000110	filler	1	51	49
1A	134	analyst	unknown	17	10100110	filler	1	50	50
1A	134	analyst	unknown	18	01101010	filler	1	50	50
1A	136	analyst	unknown	1	11101010	filler	1	50	50
1A	136	analyst	unknown	2	10001010	filler	1	49	51
1A	136	analyst	unknown	3	10100111	target	3	40	40
1A	136	analyst	unknown	4	10110100	target	2	84	16
1A	136	analyst	unknown	5	11110010	filler	1	63	37
1A	136	analyst	unknown	6	01111111	target	7	48	48
1A	136	analyst	unknown	7	00101111	target	4	83	83
1A	136	analyst	unknown	8	10000001	filler	1	52	52
1A	136	analyst	unknown	9	01011110	filler	1	71	29
1A	136	analyst	unknown	10	01000001	filler	1	44	44
1A	136	analyst	unknown	11	01011111	target	5	72	72
1A	136	analyst	unknown	12	11111101	filler	1	55	55
1A	136	analyst	unknown	13	10111111	target	6	78	78
1A	136	analyst	unknown	14	01110010	filler	1	55	45
1A	136	analyst	unknown	15	10101010	filler	1	67	33
1A	136	analyst	unknown	16	01000101	filler	1	52	52
1A	136	analyst	unknown	17	10000101	filler	1	65	65
1A	136	analyst	unknown	18	00001101	filler	1	77	77
1A	139	analyst	unknown	1	10000001	filler	1	12	12
1A	139	analyst	unknown	2	10101010	filler	1	90	10
1A	139	analyst	unknown	3	01010000	target	4	84	16
1A	139	analyst	unknown	4	11000000	target	6	44	56
1A	139	analyst	unknown	5	00110110	filler	1	83	17
1A	139	analyst	unknown	6	10110100	target	2	80	20
1A	139	analyst	unknown	7	11011001	filler	1	68	68
1A	139	analyst	unknown	8	11101010	filler	1	87	13
1A	139	analyst	unknown	9	01010111	target	3	90	90
1A	139	analyst	unknown	10	01000001	filler	1	46	46
1A	139	analyst	unknown	11	11011111	target	5	96	96
1A	139	analyst	unknown	12	11110010	filler	1	87	13
1A	139	analyst	unknown	13	10100110	filler	1	65	35
1A	139	analyst	unknown	14	01111111	target	7	99	99
1A	139	analyst	unknown	15	00001101	filler	1	67	67
1A	139	analyst	unknown	16	01011101	filler	1	83	83
1A	139	analyst	unknown	17	11111010	filler	1	94	6
1A	139	analyst	unknown	18	11001101	filler	1	81	81
1A	141	analyst	unknown	1	00001101	filler	1	27	27
1A	141	analyst	unknown	2	00110101	filler	1	50	50
1A	141	analyst	unknown	3	01001011	target	2	52	52
1A	141	analyst	unknown	4	10000000	target	7	50	50
1A	141	analyst	unknown	5	10100000	target	5	50	50
1A	141	analyst	unknown	6	01010010	filler	1	50	50
1A	141	analyst	unknown	7	10111111	target	6	49	49
1A	141	analyst	unknown	8	01110010	filler	1	52	48
1A	141	analyst	unknown	9	01010101	filler	1	49	49
1A	141	analyst	unknown	10	11010010	filler	1	48	52
1A	141	analyst	unknown	11	11111101	filler	1	50	50
1A	141	analyst	unknown	12	10000001	filler	1	51	51
1A	141	analyst	unknown	13	01011000	target	3	52	48
1A	141	analyst	unknown	14	11000110	filler	1	50	50
1A	141	analyst	unknown	15	10000101	filler	1	52	52
1A	141	analyst	unknown	16	11011001	filler	1	52	52
1A	141	analyst	unknown	17	00101111	target	4	50	50
1A	141	analyst	unknown	18	01101010	filler	1	51	49
1A	144	analyst	unknown	1	11010010	filler	1	85	15
1A	144	analyst	unknown	2	10101010	filler	1	85	15
1A	144	analyst	unknown	3	00110110	filler	1	19	81
1A	144	analyst	unknown	4	11011001	filler	1	71	71
1A	144	analyst	unknown	5	10101111	target	4	72	72
1A	144	analyst	unknown	6	11110010	filler	1	70	30
1A	144	analyst	unknown	7	01000101	filler	1	31	31
1A	144	analyst	unknown	8	10100110	filler	1	53	47
1A	144	analyst	unknown	9	10000000	target	7	14	86
1A	144	analyst	unknown	10	00110101	filler	1	66	66
1A	144	analyst	unknown	11	10000001	filler	1	21	21
1A	144	analyst	unknown	12	01010101	filler	1	27	27
1A	144	analyst	unknown	13	10100000	target	5	20	80
1A	144	analyst	unknown	14	10111111	target	6	93	93
1A	144	analyst	unknown	15	11001101	filler	1	52	52
1A	144	analyst	unknown	16	01001011	target	2	52	52
1A	144	analyst	unknown	17	01011101	filler	1	69	69
1A	144	analyst	unknown	18	01011000	target	3	40	60
1A	147	analyst	unknown	1	01000001	filler	1	7	7
1A	147	analyst	unknown	2	11110010	filler	1	89	11
1A	147	analyst	unknown	3	10101010	filler	1	76	24
1A	147	analyst	unknown	4	10000000	target	7	0	100
1A	147	analyst	unknown	5	01011110	filler	1	82	18
1A	147	analyst	unknown	6	01011000	target	3	2	98
1A	147	analyst	unknown	7	01010101	filler	1	0	0
1A	147	analyst	unknown	8	11111101	filler	1	89	89
1A	147	analyst	unknown	9	00001101	filler	1	40	40
1A	147	analyst	unknown	10	01110010	filler	1	51	49
1A	147	analyst	unknown	11	01000000	target	6	0	100
1A	147	analyst	unknown	12	11011111	target	5	98	98
1A	147	analyst	unknown	13	00110110	filler	1	74	26
1A	147	analyst	unknown	14	11010010	filler	1	67	33
1A	147	analyst	unknown	15	10101011	target	2	74	74
1A	147	analyst	unknown	16	10000101	filler	1	41	41
1A	147	analyst	unknown	17	11010000	target	4	4	96
1A	147	analyst	unknown	18	01101010	filler	1	52	48
1A	151	bingomax	unknown	1	10100110	filler	1	77	23
1A	151	bingomax	unknown	2	01011110	filler	1	18	82
1A	151	bingomax	unknown	3	11010000	target	4	86	14
1A	151	bingomax	unknown	4	11111010	filler	1	96	4
1A	151	bingomax	unknown	5	01011000	target	3	13	87
1A	151	bingomax	unknown	6	11001101	filler	1	24	24
1A	151	bingomax	unknown	7	01101010	filler	1	88	12
1A	151	bingomax	unknown	8	01000101	filler	1	92	92
1A	151	bingomax	unknown	9	00001101	filler	1	4	4
1A	151	bingomax	unknown	10	10000000	target	7	23	77
1A	151	bingomax	unknown	11	11000000	target	6	27	73
1A	151	bingomax	unknown	12	01010010	filler	1	90	10
1A	151	bingomax	unknown	13	11011111	target	5	94	94
1A	151	bingomax	unknown	14	10000001	filler	1	13	13
1A	151	bingomax	unknown	15	01010101	filler	1	6	6
1A	151	bingomax	unknown	16	10110100	target	2	88	12
1A	151	bingomax	unknown	17	01011101	filler	1	52	52
1A	151	bingomax	unknown	18	10000101	filler	1	11	11
1A	152	bingomax	unknown	1	11001101	filler	1	61	61
1A	152	bingomax	unknown	2	11000110	filler	1	51	49
1A	152	bingomax	unknown	3	01010101	filler	1	49	49
1A	152	bingomax	unknown	4	11110010	filler	1	58	42
1A	152	bingomax	unknown	5	10101000	target	3	48	52
1A	152	bingomax	unknown	6	00110101	filler	1	52	52
1A	152	bingomax	unknown	7	00001101	filler	1	37	37
1A	152	bingomax	unknown	8	01110010	filler	1	54	46
1A	152	bingomax	unknown	9	11101010	filler	1	54	46
1A	152	bingomax	unknown	10	10000101	filler	1	43	43
1A	152	bingomax	unknown	11	01011110	filler	1	63	37
1A	152	bingomax	unknown	12	10111111	target	6	84	84
1A	152	bingomax	unknown	13	10101011	target	2	64	64
1A	152	bingomax	unknown	14	01000001	filler	1	25	25
1A	152	bingomax	unknown	15	10100000	target	5	39	61
1A	152	bingomax	unknown	16	11010000	target	4	49	51
1A	152	bingomax	unknown	17	11111101	filler	1	92	92
1A	152	bingomax	unknown	18	10000000	target	7	13	87
1A	153	bingomax	unknown	1	10101010	filler	1	50	50
1A	153	bingomax	unknown	2	01011101	filler	1	65	65
1A	153	bingomax	unknown	3	11011001	filler	1	69	69
1A	153	bingomax	unknown	4	10100111	target	3	59	59
1A	153	bingomax	unknown	5	11001101	filler	1	74	74
1A	153	bingomax	unknown	6	00101111	target	4	52	52
1A	153	bingomax	unknown	7	11000000	target	6	28	72
1A	153	bingomax	unknown	8	10101011	target	2	53	53
1A	153	bingomax	unknown	9	10000000	target	7	5	95
1A	153	bingomax	unknown	10	00110110	filler	1	51	49
1A	153	bingomax	unknown	11	01011110	filler	1	70	30
1A	153	bingomax	unknown	12	00001101	filler	1	30	30
1A	153	bingomax	unknown	13	01010010	filler	1	51	49
1A	153	bingomax	unknown	14	00110101	filler	1	51	51
1A	153	bingomax	unknown	15	11110010	filler	1	68	32
1A	153	bingomax	unknown	16	11011111	target	5	90	90
1A	153	bingomax	unknown	17	01010101	filler	1	51	51
1A	153	bingomax	unknown	18	10001010	filler	1	30	70
1A	154	bingomax	unknown	1	11111010	filler	1	87	13
1A	154	bingomax	unknown	2	11111101	filler	1	97	97
1A	154	bingomax	unknown	3	00001101	filler	1	46	46
1A	154	bingomax	unknown	4	00101111	target	4	57	57
1A	154	bingomax	unknown	5	01000001	filler	1	25	25
1A	154	bingomax	unknown	6	01011110	filler	1	76	24
1A	154	bingomax	unknown	7	01101010	filler	1	51	49
1A	154	bingomax	unknown	8	10101000	target	3	46	54
1A	154	bingomax	unknown	9	00110110	filler	1	52	48
1A	154	bingomax	unknown	10	11000110	filler	1	63	37
1A	154	bingomax	unknown	11	01110010	filler	1	58	42
1A	154	bingomax	unknown	12	01111111	target	7	94	94
1A	154	bingomax	unknown	13	10000001	filler	1	4	4
1A	154	bingomax	unknown	14	01010010	filler	1	51	49
1A	154	bingomax	unknown	15	10111111	target	6	95	95
1A	154	bingomax	unknown	16	10101011	target	2	46	46
1A	154	bingomax	unknown	17	11010010	filler	1	56	44
1A	154	bingomax	unknown	18	00100000	target	5	4	96
1A	155	bingomax	unknown	1	00001101	filler	1	13	13
1A	155	bingomax	unknown	2	11000110	filler	1	76	24
1A	155	bingomax	unknown	3	01011000	target	3	73	27
1A	155	bingomax	unknown	4	11010010	filler	1	49	51
1A	155	bingomax	unknown	5	01010010	filler	1	57	43
1A	155	bingomax	unknown	6	10100000	target	5	72	28
1A	155	bingomax	unknown	7	00111111	target	6	8	8
1A	155	bingomax	unknown	8	01101010	filler	1	48	52
1A	155	bingomax	unknown	9	10101010	filler	1	56	44
1A	155	bingomax	unknown	10	11110010	filler	1	75	25
1A	155	bingomax	unknown	11	00110101	filler	1	28	28
1A	155	bingomax	unknown	12	10101011	target	2	75	75
1A	155	bingomax	unknown	13	01000001	filler	1	9	9
1A	155	bingomax	unknown	14	11111010	filler	1	74	26
1A	155	bingomax	unknown	15	10001010	filler	1	47	53
1A	155	bingomax	unknown	16	01011110	filler	1	78	22
1A	155	bingomax	unknown	17	01111111	target	7	22	22
1A	155	bingomax	unknown	18	10101111	target	4	13	13
1A	156	bingomax	unknown	1	01000001	filler	1	11	11
1A	156	bingomax	unknown	2	10111111	target	6	90	90
1A	156	bingomax	unknown	3	10000101	filler	1	27	27
1A	156	bingomax	unknown	4	10000000	target	7	6	94
1A	156	bingomax	unknown	5	01011000	target	3	41	59
1A	156	bingomax	unknown	6	01000101	filler	1	37	37
1A	156	bingomax	unknown	7	00101111	target	4	62	62
1A	156	bingomax	unknown	8	11010010	filler	1	58	42
1A	156	bingomax	unknown	9	01010010	filler	1	41	59
1A	156	bingomax	unknown	10	10001010	filler	1	38	62
1A	156	bingomax	unknown	11	10000001	filler	1	22	22
1A	156	bingomax	unknown	12	01101010	filler	1	51	49
1A	156	bingomax	unknown	13	01010101	filler	1	51	51
1A	156	bingomax	unknown	14	01010100	target	2	36	64
1A	156	bingomax	unknown	15	01110010	filler	1	51	49
1A	156	bingomax	unknown	16	10100110	filler	1	51	49
1A	156	bingomax	unknown	17	01011111	target	5	74	74
1A	156	bingomax	unknown	18	01011101	filler	1	62	62
1A	157	bingomax	unknown	1	00110110	filler	1	18	82
1A	157	bingomax	unknown	2	01111111	target	7	14	14
1A	157	bingomax	unknown	3	11001101	filler	1	34	34
1A	157	bingomax	unknown	4	01010000	target	4	85	15
1A	157	bingomax	unknown	5	11011001	filler	1	50	50
1A	157	bingomax	unknown	6	11101010	filler	1	36	64
1A	157	bingomax	unknown	7	10101010	filler	1	50	50
1A	157	bingomax	unknown	8	10000101	filler	1	93	93
1A	157	bingomax	unknown	9	01000000	target	6	88	12
1A	157	bingomax	unknown	10	00100000	target	5	96	4
1A	157	bingomax	unknown	11	10001010	filler	1	68	32
1A	157	bingomax	unknown	12	10101000	target	3	62	38
1A	157	bingomax	unknown	13	00110101	filler	1	64	64
1A	157	bingomax	unknown	14	01000101	filler	1	85	85
1A	157	bingomax	unknown	15	10000001	filler	1	88	88
1A	157	bingomax	unknown	16	10100110	filler	1	52	48
1A	157	bingomax	unknown	17	11110010	filler	1	17	83
1A	157	bingomax	unknown	18	01001011	target	2	20	20
1A	158	bingomax	unknown	1	11011001	filler	1	82	82
1A	158	bingomax	unknown	2	01000001	filler	1	84	84
1A	158	bingomax	unknown	3	11001101	filler	1	18	18
1A	158	bingomax	unknown	4	01010000	target	4	97	3
1A	158	bingomax	unknown	5	00110110	filler	1	24	76
1A	158	bingomax	unknown	6	11000000	target	6	99	1
1A	158	bingomax	unknown	7	01011101	filler	1	7	7
1A	158	bingomax	unknown	8	01111111	target	7	2	2
1A	158	bingomax	unknown	9	01101010	filler	1	68	32
1A	158	bingomax	unknown	10	10001010	filler	1	89	11
1A	158	bingomax	unknown	11	01000101	filler	1	63	63
1A	158	bingomax	unknown	12	11111010	filler	1	18	82
1A	158	bingomax	unknown	13	01010100	target	2	84	16
1A	158	bingomax	unknown	14	01011110	filler	1	16	84
1A	158	bingomax	unknown	15	00001101	filler	1	56	56
1A	158	bingomax	unknown	16	01011000	target	3	88	12
1A	158	bingomax	unknown	17	11011111	target	5	8	8
1A	158	bingomax	unknown	18	01010101	filler	1	53	53
1A	159	bingomax	unknown	1	11101010	filler	1	38	62
1A	159	bingomax	unknown	2	01000001	filler	1	8	8
1A	159	bingomax	unknown	3	01101010	filler	1	85	15
1A	159	bingomax	unknown	4	01011000	target	3	49	51
1A	159	bingomax	unknown	5	11000110	filler	1	31	69
1A	159	bingomax	unknown	6	11111010	filler	1	100	0
1A	159	bingomax	unknown	7	00100000	target	5	11	89
1A	159	bingomax	unknown	8	01010100	target	2	72	28
1A	159	bingomax	unknown	9	10100110	filler	1	81	19
1A	159	bingomax	unknown	10	11010000	target	4	15	85
1A	159	bingomax	unknown	11	00110101	filler	1	38	38
1A	159	bingomax	unknown	12	00110110	filler	1	61	39
1A	159	bingomax	unknown	13	10000101	filler	1	25	25
1A	159	bingomax	unknown	14	10111111	target	6	94	94
1A	159	bingomax	unknown	15	10000001	filler	1	4	4
1A	159	bingomax	unknown	16	11011001	filler	1	51	51
1A	159	bingomax	unknown	17	01111111	target	7	99	99
1A	159	bingomax	unknown	18	11111101	filler	1	100	100
1A	160	bingomax	unknown	1	10100110	filler	1	52	48
1A	160	bingomax	unknown	2	10000001	filler	1	54	54
1A	160	bingomax	unknown	3	01010100	target	2	72	28
1A	160	bingomax	unknown	4	11010010	filler	1	52	48
1A	160	bingomax	unknown	5	00111111	target	6	31	31
1A	160	bingomax	unknown	6	10000000	target	7	66	34
1A	160	bingomax	unknown	7	01010101	filler	1	51	51
1A	160	bingomax	unknown	8	00110110	filler	1	52	48
1A	160	bingomax	unknown	9	01010000	target	4	69	31
1A	160	bingomax	unknown	10	11011001	filler	1	40	40
1A	160	bingomax	unknown	11	01011000	target	3	52	48
1A	160	bingomax	unknown	12	00110101	filler	1	52	52
1A	160	bingomax	unknown	13	11111101	filler	1	34	34
1A	160	bingomax	unknown	14	10000101	filler	1	60	60
1A	160	bingomax	unknown	15	01011110	filler	1	52	48
1A	160	bingomax	unknown	16	00001101	filler	1	52	52
1A	160	bingomax	unknown	17	01000001	filler	1	51	51
1A	160	bingomax	unknown	18	00100000	target	5	67	33
1A	161	bingomax	unknown	1	11111101	filler	1	55	55
1A	161	bingomax	unknown	2	01000000	target	6	51	49
1A	161	bingomax	unknown	3	10101010	filler	1	53	47
1A	161	bingomax	unknown	4	11010010	filler	1	48	52
1A	161	bingomax	unknown	5	11111010	filler	1	48	52
1A	161	bingomax	unknown	6	10000001	filler	1	53	53
1A	161	bingomax	unknown	7	00110101	filler	1	53	53
1A	161	bingomax	unknown	8	10100110	filler	1	53	47
1A	161	bingomax	unknown	9	11011001	filler	1	48	48
1A	161	bingomax	unknown	10	11011111	target	5	48	48
1A	161	bingomax	unknown	11	10110100	target	2	49	51
1A	161	bingomax	unknown	12	10000101	filler	1	50	50
1A	161	bingomax	unknown	13	11000110	filler	1	51	49
1A	161	bingomax	unknown	14	10000000	target	7	52	48
1A	161	bingomax	unknown	15	11010000	target	4	53	47
1A	161	bingomax	unknown	16	11001101	filler	1	52	52
1A	161	bingomax	unknown	17	01010111	target	3	51	51
1A	161	bingomax	unknown	18	01000001	filler	1	52	52
1A	162	bingomax	unknown	1	11111101	filler	1	94	94
1A	162	bingomax	unknown	2	10100111	target	3	58	58
1A	162	bingomax	unknown	3	01000001	filler	1	13	13
1A	162	bingomax	unknown	4	10001010	filler	1	36	64
1A	162	bingomax	unknown	5	10000001	filler	1	9	9
1A	162	bingomax	unknown	6	10101010	filler	1	49	51
1A	162	bingomax	unknown	7	10000000	target	7	3	97
1A	162	bingomax	unknown	8	00110110	filler	1	49	51
1A	162	bingomax	unknown	9	01001011	target	2	49	49
1A	162	bingomax	unknown	10	11010010	filler	1	48	52
1A	162	bingomax	unknown	11	11111010	filler	1	77	23
1A	162	bingomax	unknown	12	11000110	filler	1	49	51
1A	162	bingomax	unknown	13	01000000	target	6	4	96
1A	162	bingomax	unknown	14	01010000	target	4	13	87
1A	162	bingomax	unknown	15	01010101	filler	1	49	49
1A	162	bingomax	unknown	16	10000101	filler	1	31	31
1A	162	bingomax	unknown	17	00100000	target	5	5	95
1A	162	bingomax	unknown	18	10100110	filler	1	49	51
1A	163	bingomax	unknown	1	01000101	filler	1	15	15
1A	163	bingomax	unknown	2	11010000	target	4	89	11
1A	163	bingomax	unknown	3	01001011	target	2	10	10
1A	163	bingomax	unknown	4	00001101	filler	1	85	85
1A	163	bingomax	unknown	5	11010010	filler	1	14	86
1A	163	bingomax	unknown	6	10101000	target	3	87	13
1A	163	bingomax	unknown	7	01101010	filler	1	78	22
1A	163	bingomax	unknown	8	01010101	filler	1	0	0
1A	163	bingomax	unknown	9	01000001	filler	1	1	1
1A	163	bingomax	unknown	10	11011111	target	5	66	66
1A	163	bingomax	unknown	11	10000000	target	7	25	75
1A	163	bingomax	unknown	12	11011001	filler	1	79	79
1A	163	bingomax	unknown	13	01011101	filler	1	97	97
1A	163	bingomax	unknown	14	10000101	filler	1	18	18
1A	163	bingomax	unknown	15	10001010	filler	1	62	38
1A	163	bingomax	unknown	16	00111111	target	6	58	58
1A	163	bingomax	unknown	17	11001101	filler	1	6	6
1A	163	bingomax	unknown	18	00110101	filler	1	46	46
1A	164	bingomax	unknown	1	11001101	filler	1	61	61
1A	164	bingomax	unknown	2	01010101	filler	1	19	19
1A	164	bingomax	unknown	3	10100110	filler	1	66	34
1A	164	bingomax	unknown	4	00100000	target	5	34	66
1A	164	bingomax	unknown	5	11101010	filler	1	47	53
1A	164	bingomax	unknown	6	11111010	filler	1	75	25
1A	164	bingomax	unknown	7	01000001	filler	1	30	30
1A	164	bingomax	unknown	8	01010010	filler	1	59	41
1A	164	bingomax	unknown	9	00110110	filler	1	53	47
1A	164	bingomax	unknown	10	01011101	filler	1	69	69
1A	164	bingomax	unknown	11	10000000	target	7	28	72
1A	164	bingomax	unknown	12	01011110	filler	1	77	23
1A	164	bingomax	unknown	13	10101010	filler	1	81	19
1A	164	bingomax	unknown	14	01010111	target	3	68	68
1A	164	bingomax	unknown	15	10101111	target	4	61	61
1A	164	bingomax	unknown	16	10110100	target	2	56	44
1A	164	bingomax	unknown	17	10000101	filler	1	63	63
1A	164	bingomax	unknown	18	10111111	target	6	82	82
1A	165	bingomax	unknown	1	11000110	filler	1	52	48
1A	165	bingomax	unknown	2	10000000	target	7	10	90
1A	165	bingomax	unknown	3	10101010	filler	1	51	49
1A	165	bingomax	unknown	4	10101111	target	4	76	76
1A	165	bingomax	unknown	5	10001010	filler	1	31	69
1A	165	bingomax	unknown	6	10000101	filler	1	14	14
1A	165	bingomax	unknown	7	10000001	filler	1	15	15
1A	165	bingomax	unknown	8	01101010	filler	1	65	35
1A	165	bingomax	unknown	9	11101010	filler	1	61	39
1A	165	bingomax	unknown	10	01010101	filler	1	50	50
1A	165	bingomax	unknown	11	11111010	filler	1	80	20
1A	165	bingomax	unknown	12	01010111	target	3	68	68
1A	165	bingomax	unknown	13	11110010	filler	1	72	28
1A	165	bingomax	unknown	14	01000000	target	6	6	94
1A	165	bingomax	unknown	15	11001101	filler	1	76	76
1A	165	bingomax	unknown	16	01110010	filler	1	71	29
1A	165	bingomax	unknown	17	10100000	target	5	15	85
1A	165	bingomax	unknown	18	01010100	target	2	20	80
1A	166	bingomax	unknown	1	10000101	filler	1	19	19
1A	166	bingomax	unknown	2	11000110	filler	1	49	51
1A	166	bingomax	unknown	3	11111010	filler	1	83	17
1A	166	bingomax	unknown	4	11010000	target	4	21	79
1A	166	bingomax	unknown	5	10101000	target	3	32	68
1A	166	bingomax	unknown	6	01011110	filler	1	67	33
1A	166	bingomax	unknown	7	01010010	filler	1	28	72
1A	166	bingomax	unknown	8	11011001	filler	1	65	65
1A	166	bingomax	unknown	9	11000000	target	6	10	90
1A	166	bingomax	unknown	10	01001011	target	2	51	51
1A	166	bingomax	unknown	11	11111101	filler	1	95	95
1A	166	bingomax	unknown	12	01010101	filler	1	51	51
1A	166	bingomax	unknown	13	11011111	target	5	94	94
1A	166	bingomax	unknown	14	10101010	filler	1	51	49
1A	166	bingomax	unknown	15	11101010	filler	1	51	49
1A	166	bingomax	unknown	16	10000000	target	7	0	100
1A	166	bingomax	unknown	17	11010010	filler	1	50	50
1A	166	bingomax	unknown	18	00001101	filler	1	24	24
1A	167	bingomax	unknown	1	00001101	filler	1	35	35
1A	167	bingomax	unknown	2	01000101	filler	1	15	15
1A	167	bingomax	unknown	3	01001011	target	2	74	74
1A	167	bingomax	unknown	4	01010010	filler	1	91	9
1A	167	bingomax	unknown	5	01000001	filler	1	8	8
1A	167	bingomax	unknown	6	00101111	target	4	77	77
1A	167	bingomax	unknown	7	11000110	filler	1	38	62
1A	167	bingomax	unknown	8	10000001	filler	1	3	3
1A	167	bingomax	unknown	9	11011111	target	5	93	93
1A	167	bingomax	unknown	10	01111111	target	7	83	83
1A	167	bingomax	unknown	11	11101010	filler	1	52	48
1A	167	bingomax	unknown	12	10100110	filler	1	66	34
1A	167	bingomax	unknown	13	11001101	filler	1	28	28
1A	167	bingomax	unknown	14	10111111	target	6	82	82
1A	167	bingomax	unknown	15	11111010	filler	1	62	38
1A	167	bingomax	unknown	16	10101000	target	3	69	31
1A	167	bingomax	unknown	17	01010101	filler	1	1	1
1A	167	bingomax	unknown	18	01101010	filler	1	80	20
1A	168	bingomax	unknown	1	01011101	filler	1	24	24
1A	168	bingomax	unknown	2	11101010	filler	1	87	13
1A	168	bingomax	unknown	3	11111010	filler	1	90	10
1A	168	bingomax	unknown	4	11111101	filler	1	80	80
1A	168	bingomax	unknown	5	11000110	filler	1	46	54
1A	168	bingomax	unknown	6	00001101	filler	1	19	19
1A	168	bingomax	unknown	7	01011110	filler	1	69	31
1A	168	bingomax	unknown	8	10001010	filler	1	41	59
1A	168	bingomax	unknown	9	10000000	target	7	8	92
1A	168	bingomax	unknown	10	01101010	filler	1	53	47
1A	168	bingomax	unknown	11	10101000	target	3	38	62
1A	168	bingomax	unknown	12	10100110	filler	1	54	46
1A	168	bingomax	unknown	13	00101111	target	4	83	83
1A	168	bingomax	unknown	14	01001011	target	2	49	49
1A	168	bingomax	unknown	15	00110110	filler	1	46	54
1A	168	bingomax	unknown	16	11011111	target	5	84	84
1A	168	bingomax	unknown	17	11110010	filler	1	74	26
1A	168	bingomax	unknown	18	11000000	target	6	19	81
1A	169	bingomax	unknown	1	10100110	filler	1	51	49
1A	169	bingomax	unknown	2	10101010	filler	1	51	49
1A	169	bingomax	unknown	3	01010010	filler	1	72	28
1A	169	bingomax	unknown	4	11001101	filler	1	21	21
1A	169	bingomax	unknown	5	11111010	filler	1	3	97
1A	169	bingomax	unknown	6	10001010	filler	1	74	26
1A	169	bingomax	unknown	7	00001101	filler	1	90	90
1A	169	bingomax	unknown	8	00111111	target	6	8	8
1A	169	bingomax	unknown	9	00101111	target	4	9	9
1A	169	bingomax	unknown	10	01010101	filler	1	49	49
1A	169	bingomax	unknown	11	01010100	target	2	77	23
1A	169	bingomax	unknown	12	01110010	filler	1	50	50
1A	169	bingomax	unknown	13	10100000	target	5	89	11
1A	169	bingomax	unknown	14	01011110	filler	1	10	90
1A	169	bingomax	unknown	15	10100111	target	3	10	10
1A	169	bingomax	unknown	16	10000000	target	7	97	3
1A	169	bingomax	unknown	17	11011001	filler	1	18	18
1A	169	bingomax	unknown	18	11000110	filler	1	48	52
1A	170	bingomax	unknown	1	00001101	filler	1	49	49
1A	170	bingomax	unknown	2	00101111	target	4	28	28
1A	170	bingomax	unknown	3	11110010	filler	1	22	78
1A	170	bingomax	unknown	4	11111010	filler	1	62	38
1A	170	bingomax	unknown	5	00110110	filler	1	59	41
1A	170	bingomax	unknown	6	01011110	filler	1	25	75
1A	170	bingomax	unknown	7	00111111	target	6	66	66
1A	170	bingomax	unknown	8	11011001	filler	1	80	80
1A	170	bingomax	unknown	9	01010100	target	2	48	52
1A	170	bingomax	unknown	10	11111101	filler	1	81	81
1A	170	bingomax	unknown	11	01010101	filler	1	13	13
1A	170	bingomax	unknown	12	11011111	target	5	26	26
1A	170	bingomax	unknown	13	01000001	filler	1	38	38
1A	170	bingomax	unknown	14	10001010	filler	1	29	71
1A	170	bingomax	unknown	15	10101010	filler	1	92	8
1A	170	bingomax	unknown	16	01011101	filler	1	28	28
1A	170	bingomax	unknown	17	10000000	target	7	17	83
1A	170	bingomax	unknown	18	01010111	target	3	20	20
1A	171	bingomax	unknown	1	11011001	filler	1	51	51
1A	171	bingomax	unknown	2	11001101	filler	1	21	21
1A	171	bingomax	unknown	3	01011101	filler	1	50	50
1A	171	bingomax	unknown	4	10001010	filler	1	49	51
1A	171	bingomax	unknown	5	10000101	filler	1	18	18
1A	171	bingomax	unknown	6	11111010	filler	1	80	20
1A	171	bingomax	unknown	7	00001101	filler	1	51	51
1A	171	bingomax	unknown	8	00110110	filler	1	50	50
1A	171	bingomax	unknown	9	10101011	target	2	51	51
1A	171	bingomax	unknown	10	11110010	filler	1	51	49
1A	171	bingomax	unknown	11	11011111	target	5	85	85
1A	171	bingomax	unknown	12	10101000	target	3	51	49
1A	171	bingomax	unknown	13	01000001	filler	1	24	24
1A	171	bingomax	unknown	14	01000101	filler	1	51	51
1A	171	bingomax	unknown	15	11000000	target	6	18	82
1A	171	bingomax	unknown	16	00101111	target	4	85	85
1A	171	bingomax	unknown	17	11000110	filler	1	51	49
1A	171	bingomax	unknown	18	01111111	target	7	85	85
1A	172	bingomax	unknown	1	00001101	filler	1	59	59
1A	172	bingomax	unknown	2	11001101	filler	1	72	72
1A	172	bingomax	unknown	3	10000000	target	7	19	81
1A	172	bingomax	unknown	4	01001011	target	2	44	44
1A	172	bingomax	unknown	5	11010010	filler	1	39	61
1A	172	bingomax	unknown	6	11111101	filler	1	40	40
1A	172	bingomax	unknown	7	10001010	filler	1	22	78
1A	172	bingomax	unknown	8	10111111	target	6	81	81
1A	172	bingomax	unknown	9	10100000	target	5	18	82
1A	172	bingomax	unknown	10	10101010	filler	1	81	19
1A	172	bingomax	unknown	11	01101010	filler	1	28	72
1A	172	bingomax	unknown	12	10100110	filler	1	63	37
1A	172	bingomax	unknown	13	01010000	target	4	15	85
1A	172	bingomax	unknown	14	11000110	filler	1	53	47
1A	172	bingomax	unknown	15	10000101	filler	1	9	9
1A	172	bingomax	unknown	16	11101010	filler	1	74	26
1A	172	bingomax	unknown	17	01110010	filler	1	65	35
1A	172	bingomax	unknown	18	10100111	target	3	30	30
1A	173	bingomax	unknown	1	10100110	filler	1	50	50
1A	173	bingomax	unknown	2	01000101	filler	1	0	0
1A	173	bingomax	unknown	3	00110101	filler	1	51	51
1A	173	bingomax	unknown	4	11001101	filler	1	0	0
1A	173	bingomax	unknown	5	01010101	filler	1	0	0
1A	173	bingomax	unknown	6	00110110	filler	1	100	0
1A	173	bingomax	unknown	7	01010111	target	3	0	0
1A	173	bingomax	unknown	8	11000000	target	6	53	47
1A	173	bingomax	unknown	9	01010100	target	2	100	0
1A	173	bingomax	unknown	10	01011101	filler	1	50	50
1A	173	bingomax	unknown	11	01011110	filler	1	79	21
1A	173	bingomax	unknown	12	01010010	filler	1	25	75
1A	173	bingomax	unknown	13	11111010	filler	1	68	32
1A	173	bingomax	unknown	14	11011111	target	5	49	49
1A	173	bingomax	unknown	15	01010000	target	4	52	48
1A	173	bingomax	unknown	16	01101010	filler	1	100	0
1A	173	bingomax	unknown	17	10000001	filler	1	0	0
1A	173	bingomax	unknown	18	10000000	target	7	13	87
1A	174	bingomax	unknown	1	11010010	filler	1	53	47
1A	174	bingomax	unknown	2	01110010	filler	1	63	37
1A	174	bingomax	unknown	3	10100000	target	5	42	58
1A	174	bingomax	unknown	4	01010101	filler	1	77	77
1A	174	bingomax	unknown	5	01010000	target	4	68	32
1A	174	bingomax	unknown	6	10110100	target	2	80	20
1A	174	bingomax	unknown	7	10101010	filler	1	49	51
1A	174	bingomax	unknown	8	11111101	filler	1	92	92
1A	174	bingomax	unknown	9	00110110	filler	1	17	83
1A	174	bingomax	unknown	10	01011101	filler	1	39	39
1A	174	bingomax	unknown	11	01101010	filler	1	76	24
1A	174	bingomax	unknown	12	10100111	target	3	66	66
1A	174	bingomax	unknown	13	11101010	filler	1	47	53
1A	174	bingomax	unknown	14	01111111	target	7	65	65
1A	174	bingomax	unknown	15	01000001	filler	1	83	83
1A	174	bingomax	unknown	16	00001101	filler	1	63	63
1A	174	bingomax	unknown	17	01000000	target	6	48	52
1A	174	bingomax	unknown	18	11001101	filler	1	70	70
1A	175	bingomax	unknown	1	01000001	filler	1	10	10
1A	175	bingomax	unknown	2	01010000	target	4	22	78
1A	175	bingomax	unknown	3	01111111	target	7	88	88
1A	175	bingomax	unknown	4	01011111	target	5	89	89
1A	175	bingomax	unknown	5	01000000	target	6	3	97
1A	175	bingomax	unknown	6	01000101	filler	1	40	40
1A	175	bingomax	unknown	7	11111101	filler	1	95	95
1A	175	bingomax	unknown	8	11011001	filler	1	64	64
1A	175	bingomax	unknown	9	11000110	filler	1	51	49
1A	175	bingomax	unknown	10	11110010	filler	1	83	17
1A	175	bingomax	unknown	11	10000101	filler	1	7	7
1A	175	bingomax	unknown	12	11111010	filler	1	91	9
1A	175	bingomax	unknown	13	01010010	filler	1	10	90
1A	175	bingomax	unknown	14	10101010	filler	1	51	49
1A	175	bingomax	unknown	15	11001101	filler	1	70	70
1A	175	bingomax	unknown	16	01010100	target	2	14	86
1A	175	bingomax	unknown	17	11101010	filler	1	51	49
1A	175	bingomax	unknown	18	10101000	target	3	15	85
1A	176	bingomax	unknown	1	01011110	filler	1	88	12
1A	176	bingomax	unknown	2	01010010	filler	1	30	70
1A	176	bingomax	unknown	3	11110010	filler	1	96	4
1A	176	bingomax	unknown	4	10000001	filler	1	8	8
1A	176	bingomax	unknown	5	00001101	filler	1	6	6
1A	176	bingomax	unknown	6	00110110	filler	1	49	51
1A	176	bingomax	unknown	7	10101010	filler	1	49	51
1A	176	bingomax	unknown	8	10000101	filler	1	12	12
1A	176	bingomax	unknown	9	01010000	target	4	30	70
1A	176	bingomax	unknown	10	10100000	target	5	13	87
1A	176	bingomax	unknown	11	00111111	target	6	96	96
1A	176	bingomax	unknown	12	10100111	target	3	69	69
1A	176	bingomax	unknown	13	10001010	filler	1	29	71
1A	176	bingomax	unknown	14	01011101	filler	1	81	81
1A	176	bingomax	unknown	15	01110010	filler	1	61	39
1A	176	bingomax	unknown	16	01000001	filler	1	7	7
1A	176	bingomax	unknown	17	01010100	target	2	50	50
1A	176	bingomax	unknown	18	01111111	target	7	95	95
1A	177	bingomax	unknown	1	00110101	filler	1	48	48
1A	177	bingomax	unknown	2	10100000	target	5	30	70
1A	177	bingomax	unknown	3	01010010	filler	1	42	58
1A	177	bingomax	unknown	4	10110100	target	2	62	38
1A	177	bingomax	unknown	5	01010101	filler	1	49	49
1A	177	bingomax	unknown	6	11010010	filler	1	49	51
1A	177	bingomax	unknown	7	11010000	target	4	37	63
1A	177	bingomax	unknown	8	01010111	target	3	58	58
1A	177	bingomax	unknown	9	00001101	filler	1	37	37
1A	177	bingomax	unknown	10	10001010	filler	1	38	62
1A	177	bingomax	unknown	11	10100110	filler	1	49	51
1A	177	bingomax	unknown	12	01111111	target	7	83	83
1A	177	bingomax	unknown	13	10000101	filler	1	28	28
1A	177	bingomax	unknown	14	01011101	filler	1	56	56
1A	177	bingomax	unknown	15	11111101	filler	1	81	81
1A	177	bingomax	unknown	16	11001101	filler	1	65	65
1A	177	bingomax	unknown	17	11110010	filler	1	72	28
1A	177	bingomax	unknown	18	01000000	target	6	19	81
1A	178	bingomax	unknown	1	10001010	filler	1	11	89
1A	178	bingomax	unknown	2	11011001	filler	1	67	67
1A	178	bingomax	unknown	3	11111010	filler	1	99	1
1A	178	bingomax	unknown	4	11101010	filler	1	49	51
1A	178	bingomax	unknown	5	11010000	target	4	16	84
1A	178	bingomax	unknown	6	01001011	target	2	45	45
1A	178	bingomax	unknown	7	01011110	filler	1	90	10
1A	178	bingomax	unknown	8	00111111	target	6	100	100
1A	178	bingomax	unknown	9	01110010	filler	1	46	54
1A	178	bingomax	unknown	10	01010010	filler	1	27	73
1A	178	bingomax	unknown	11	11111101	filler	1	99	99
1A	178	bingomax	unknown	12	01011111	target	5	90	90
1A	178	bingomax	unknown	13	00001101	filler	1	10	10
1A	178	bingomax	unknown	14	00110110	filler	1	52	48
1A	178	bingomax	unknown	15	01111111	target	7	99	99
1A	178	bingomax	unknown	16	01010101	filler	1	55	55
1A	178	bingomax	unknown	17	01011000	target	3	36	64
1A	178	bingomax	unknown	18	11000110	filler	1	83	17
1A	179	bingomax	unknown	1	10000101	filler	1	29	29
1A	179	bingomax	unknown	2	01010010	filler	1	20	80
1A	179	bingomax	unknown	3	11001101	filler	1	69	69
1A	179	bingomax	unknown	4	11011111	target	5	95	95
1A	179	bingomax	unknown	5	10100110	filler	1	51	49
1A	179	bingomax	unknown	6	00111111	target	6	83	83
1A	179	bingomax	unknown	7	11101010	filler	1	48	52
1A	179	bingomax	unknown	8	11011001	filler	1	61	61
1A	179	bingomax	unknown	9	01011110	filler	1	64	36
1A	179	bingomax	unknown	10	01010101	filler	1	52	52
1A	179	bingomax	unknown	11	11010010	filler	1	49	51
1A	179	bingomax	unknown	12	01101010	filler	1	54	46
1A	179	bingomax	unknown	13	01000101	filler	1	30	30
1A	179	bingomax	unknown	14	11111101	filler	1	94	94
1A	179	bingomax	unknown	15	10101011	target	2	60	60
1A	179	bingomax	unknown	16	10000000	target	7	11	89
1A	179	bingomax	unknown	17	01010111	target	3	72	72
1A	179	bingomax	unknown	18	00101111	target	4	67	67
1A	180	bingomax	unknown	1	11110010	filler	1	80	20
1A	180	bingomax	unknown	2	11000000	target	6	94	6
1A	180	bingomax	unknown	3	01000101	filler	1	32	32
1A	180	bingomax	unknown	4	10110100	target	2	51	49
1A	180	bingomax	unknown	5	10000001	filler	1	10	10
1A	180	bingomax	unknown	6	01010000	target	4	26	74
1A	180	bingomax	unknown	7	01011110	filler	1	78	22
1A	180	bingomax	unknown	8	11010010	filler	1	53	47
1A	180	bingomax	unknown	9	10100110	filler	1	90	10
1A	180	bingomax	unknown	10	00001101	filler	1	65	65
1A	180	bingomax	unknown	11	01011111	target	5	88	88
1A	180	bingomax	unknown	12	01101010	filler	1	89	11
1A	180	bingomax	unknown	13	10100111	target	3	55	55
1A	180	bingomax	unknown	14	11011001	filler	1	88	88
1A	180	bingomax	unknown	15	01111111	target	7	87	87
1A	180	bingomax	unknown	16	11000110	filler	1	36	64
1A	180	bingomax	unknown	17	10000101	filler	1	28	28
1A	180	bingomax	unknown	18	01110010	filler	1	24	76
1A	181	bingomax	unknown	1	11000110	filler	1	40	60
1A	181	bingomax	unknown	2	01010101	filler	1	50	50
1A	181	bingomax	unknown	3	10100000	target	5	15	85
1A	181	bingomax	unknown	4	11110010	filler	1	61	39
1A	181	bingomax	unknown	5	01000000	target	6	13	87
1A	181	bingomax	unknown	6	10000001	filler	1	21	21
1A	181	bingomax	unknown	7	10000000	target	7	11	89
1A	181	bingomax	unknown	8	01011000	target	3	46	54
1A	181	bingomax	unknown	9	10100110	filler	1	50	50
1A	181	bingomax	unknown	10	11010000	target	4	39	61
1A	181	bingomax	unknown	11	10000101	filler	1	41	41
1A	181	bingomax	unknown	12	11101010	filler	1	50	50
1A	181	bingomax	unknown	13	01010010	filler	1	40	60
1A	181	bingomax	unknown	14	11010010	filler	1	51	49
1A	181	bingomax	unknown	15	01000001	filler	1	22	22
1A	181	bingomax	unknown	16	11011001	filler	1	34	34
1A	181	bingomax	unknown	17	00110110	filler	1	50	50
1A	181	bingomax	unknown	18	01010100	target	2	37	63
1A	182	bingomax	unknown	1	11110010	filler	1	30	70
1A	182	bingomax	unknown	2	01010010	filler	1	25	75
1A	182	bingomax	unknown	3	00001101	filler	1	14	14
1A	182	bingomax	unknown	4	11010000	target	4	19	81
1A	182	bingomax	unknown	5	00111111	target	6	76	76
1A	182	bingomax	unknown	6	10100110	filler	1	54	46
1A	182	bingomax	unknown	7	01010111	target	3	75	75
1A	182	bingomax	unknown	8	11001101	filler	1	51	51
1A	182	bingomax	unknown	9	00110110	filler	1	53	47
1A	182	bingomax	unknown	10	10000000	target	7	6	94
1A	182	bingomax	unknown	11	10110100	target	2	52	48
1A	182	bingomax	unknown	12	11101010	filler	1	52	48
1A	182	bingomax	unknown	13	01011101	filler	1	68	68
1A	182	bingomax	unknown	14	01101010	filler	1	51	49
1A	182	bingomax	unknown	15	10100000	target	5	23	77
1A	182	bingomax	unknown	16	01110010	filler	1	51	49
1A	182	bingomax	unknown	17	10101010	filler	1	51	49
1A	182	bingomax	unknown	18	01000101	filler	1	38	38
1A	183	bingomax	unknown	1	11110010	filler	1	48	52
1A	183	bingomax	unknown	2	11000000	target	6	63	37
1A	183	bingomax	unknown	3	11001101	filler	1	43	43
1A	183	bingomax	unknown	4	10000000	target	7	60	40
1A	183	bingomax	unknown	5	10000001	filler	1	54	54
1A	183	bingomax	unknown	6	11011111	target	5	40	40
1A	183	bingomax	unknown	7	01011110	filler	1	38	62
1A	183	bingomax	unknown	8	01010111	target	3	40	40
1A	183	bingomax	unknown	9	10101011	target	2	39	39
1A	183	bingomax	unknown	10	11011001	filler	1	43	43
1A	183	bingomax	unknown	11	10001010	filler	1	63	37
1A	183	bingomax	unknown	12	11101010	filler	1	48	52
1A	183	bingomax	unknown	13	01011101	filler	1	45	45
1A	183	bingomax	unknown	14	00101111	target	4	41	41
1A	183	bingomax	unknown	15	11010010	filler	1	50	50
1A	183	bingomax	unknown	16	11000110	filler	1	49	51
1A	183	bingomax	unknown	17	10100110	filler	1	53	47
1A	183	bingomax	unknown	18	00110110	filler	1	54	46
1A	184	bingomax	unknown	1	00110110	filler	1	53	47
1A	184	bingomax	unknown	2	01000101	filler	1	83	83
1A	184	bingomax	unknown	3	11111010	filler	1	21	79
1A	184	bingomax	unknown	4	10110100	target	2	51	49
1A	184	bingomax	unknown	5	00001101	filler	1	76	76
1A	184	bingomax	unknown	6	01011101	filler	1	19	19
1A	184	bingomax	unknown	7	10111111	target	6	82	82
1A	184	bingomax	unknown	8	11010010	filler	1	48	52
1A	184	bingomax	unknown	9	01011111	target	5	67	67
1A	184	bingomax	unknown	10	01000001	filler	1	8	8
1A	184	bingomax	unknown	11	01110010	filler	1	49	51
1A	184	bingomax	unknown	12	11001101	filler	1	36	36
1A	184	bingomax	unknown	13	10101010	filler	1	95	5
1A	184	bingomax	unknown	14	01111111	target	7	89	89
1A	184	bingomax	unknown	15	11011001	filler	1	51	51
1A	184	bingomax	unknown	16	11110010	filler	1	63	37
1A	184	bingomax	unknown	17	10100111	target	3	24	24
1A	184	bingomax	unknown	18	10101111	target	4	70	70
1A	185	bingomax	unknown	1	11011001	filler	1	68	68
1A	185	bingomax	unknown	2	01010101	filler	1	50	50
1A	185	bingomax	unknown	3	00110101	filler	1	51	51
1A	185	bingomax	unknown	4	10100110	filler	1	51	49
1A	185	bingomax	unknown	5	10101111	target	4	84	84
1A	185	bingomax	unknown	6	01010010	filler	1	22	78
1A	185	bingomax	unknown	7	01001011	target	2	51	51
1A	185	bingomax	unknown	8	00100000	target	5	0	100
1A	185	bingomax	unknown	9	10000000	target	7	1	99
1A	185	bingomax	unknown	10	10001010	filler	1	16	84
1A	185	bingomax	unknown	11	01011000	target	3	20	80
1A	185	bingomax	unknown	12	11010010	filler	1	49	51
1A	185	bingomax	unknown	13	11111010	filler	1	89	11
1A	185	bingomax	unknown	14	01000001	filler	1	10	10
1A	185	bingomax	unknown	15	01000101	filler	1	19	19
1A	185	bingomax	unknown	16	11111101	filler	1	97	97
1A	185	bingomax	unknown	17	01110010	filler	1	52	48
1A	185	bingomax	unknown	18	10111111	target	6	96	96
1A	186	bingomax	unknown	1	11111101	filler	1	76	76
1A	186	bingomax	unknown	2	01101010	filler	1	77	23
1A	186	bingomax	unknown	3	01010101	filler	1	100	100
1A	186	bingomax	unknown	4	01011101	filler	1	84	84
1A	186	bingomax	unknown	5	00111111	target	6	80	80
1A	186	bingomax	unknown	6	10101011	target	2	30	30
1A	186	bingomax	unknown	7	10100110	filler	1	66	34
1A	186	bingomax	unknown	8	11010010	filler	1	43	57
1A	186	bingomax	unknown	9	11011111	target	5	88	88
1A	186	bingomax	unknown	10	01110010	filler	1	65	35
1A	186	bingomax	unknown	11	01111111	target	7	82	82
1A	186	bingomax	unknown	12	01011000	target	3	31	69
1A	186	bingomax	unknown	13	00110110	filler	1	22	78
1A	186	bingomax	unknown	14	11111010	filler	1	75	25
1A	186	bingomax	unknown	15	01010000	target	4	16	84
1A	186	bingomax	unknown	16	10000001	filler	1	13	13
1A	186	bingomax	unknown	17	11101010	filler	1	50	50
1A	186	bingomax	unknown	18	00110101	filler	1	61	61
1A	187	bingomax	unknown	1	10101010	filler	1	62	38
1A	187	bingomax	unknown	2	01010010	filler	1	28	72
1A	187	bingomax	unknown	3	10111111	target	6	90	90
1A	187	bingomax	unknown	4	10000001	filler	1	13	13
1A	187	bingomax	unknown	5	11001101	filler	1	89	89
1A	187	bingomax	unknown	6	00100000	target	5	15	85
1A	187	bingomax	unknown	7	11010010	filler	1	56	44
1A	187	bingomax	unknown	8	11010000	target	4	22	78
1A	187	bingomax	unknown	9	00110110	filler	1	25	75
1A	187	bingomax	unknown	10	10101000	target	3	85	15
1A	187	bingomax	unknown	11	01011101	filler	1	89	89
1A	187	bingomax	unknown	12	11110010	filler	1	74	26
1A	187	bingomax	unknown	13	10101011	target	2	27	27
1A	187	bingomax	unknown	14	10000101	filler	1	35	35
1A	187	bingomax	unknown	15	11101010	filler	1	68	32
1A	187	bingomax	unknown	16	01010101	filler	1	48	48
1A	187	bingomax	unknown	17	01111111	target	7	68	68
1A	187	bingomax	unknown	18	11000110	filler	1	51	49
1A	188	bingomax	unknown	1	10001010	filler	1	57	43
1A	188	bingomax	unknown	2	01110010	filler	1	66	34
1A	188	bingomax	unknown	3	00110110	filler	1	68	32
1A	188	bingomax	unknown	4	11110010	filler	1	28	72
1A	188	bingomax	unknown	5	01011111	target	5	46	46
1A	188	bingomax	unknown	6	01111111	target	7	11	11
1A	188	bingomax	unknown	7	10110100	target	2	42	58
1A	188	bingomax	unknown	8	10111111	target	6	77	77
1A	188	bingomax	unknown	9	11010000	target	4	75	25
1A	188	bingomax	unknown	10	01000101	filler	1	74	74
1A	188	bingomax	unknown	11	11111101	filler	1	100	100
1A	188	bingomax	unknown	12	11010010	filler	1	33	67
1A	188	bingomax	unknown	13	01010010	filler	1	68	32
1A	188	bingomax	unknown	14	00110101	filler	1	80	80
1A	188	bingomax	unknown	15	01010111	target	3	82	82
1A	188	bingomax	unknown	16	01011110	filler	1	79	21
1A	188	bingomax	unknown	17	11001101	filler	1	5	5
1A	188	bingomax	unknown	18	11011001	filler	1	52	52
1A	189	bingomax	unknown	1	01010101	filler	1	0	0
1A	189	bingomax	unknown	2	10000000	target	7	9	91
1A	189	bingomax	unknown	3	01011111	target	5	82	82
1A	189	bingomax	unknown	4	11001101	filler	1	51	51
1A	189	bingomax	unknown	5	11101010	filler	1	49	51
1A	189	bingomax	unknown	6	01011110	filler	1	71	29
1A	189	bingomax	unknown	7	01001011	target	2	49	49
1A	189	bingomax	unknown	8	10101111	target	4	76	76
1A	189	bingomax	unknown	9	00111111	target	6	89	89
1A	189	bingomax	unknown	10	11011001	filler	1	65	65
1A	189	bingomax	unknown	11	11000110	filler	1	52	48
1A	189	bingomax	unknown	12	01000001	filler	1	5	5
1A	189	bingomax	unknown	13	10100110	filler	1	50	50
1A	189	bingomax	unknown	14	00110101	filler	1	52	52
1A	189	bingomax	unknown	15	01110010	filler	1	52	48
1A	189	bingomax	unknown	16	01010010	filler	1	40	60
1A	189	bingomax	unknown	17	11010010	filler	1	49	51
1A	189	bingomax	unknown	18	10101000	target	3	38	62
1A	190	bingomax	unknown	1	11010010	filler	1	100	0
1A	190	bingomax	unknown	2	11000110	filler	1	0	100
1A	190	bingomax	unknown	3	01101010	filler	1	71	29
1A	190	bingomax	unknown	4	10111111	target	6	96	96
1A	190	bingomax	unknown	5	01000001	filler	1	5	5
1A	190	bingomax	unknown	6	01011111	target	5	21	21
1A	190	bingomax	unknown	7	01010101	filler	1	0	0
1A	190	bingomax	unknown	8	10101111	target	4	9	9
1A	190	bingomax	unknown	9	11110010	filler	1	89	11
1A	190	bingomax	unknown	10	01010111	target	3	51	51
1A	190	bingomax	unknown	11	10000000	target	7	47	53
1A	190	bingomax	unknown	12	11011001	filler	1	82	82
1A	190	bingomax	unknown	13	10101010	filler	1	87	13
1A	190	bingomax	unknown	14	01000101	filler	1	13	13
1A	190	bingomax	unknown	15	11111101	filler	1	54	54
1A	190	bingomax	unknown	16	10100110	filler	1	76	24
1A	190	bingomax	unknown	17	10001010	filler	1	68	32
1A	190	bingomax	unknown	18	01001011	target	2	69	69
1A	191	bingomax	unknown	1	10000001	filler	1	9	9
1A	191	bingomax	unknown	2	10100110	filler	1	47	53
1A	191	bingomax	unknown	3	11101010	filler	1	61	39
1A	191	bingomax	unknown	4	11010000	target	4	35	65
1A	191	bingomax	unknown	5	01010010	filler	1	52	48
1A	191	bingomax	unknown	6	11110010	filler	1	61	39
1A	191	bingomax	unknown	7	11000110	filler	1	51	49
1A	191	bingomax	unknown	8	10000000	target	7	6	94
1A	191	bingomax	unknown	9	01000001	filler	1	21	21
1A	191	bingomax	unknown	10	00110110	filler	1	49	51
1A	191	bingomax	unknown	11	00111111	target	6	20	20
1A	191	bingomax	unknown	12	00110101	filler	1	52	52
1A	191	bingomax	unknown	13	00001101	filler	1	26	26
1A	191	bingomax	unknown	14	10100111	target	3	50	50
1A	191	bingomax	unknown	15	10000101	filler	1	27	27
1A	191	bingomax	unknown	16	11001101	filler	1	65	65
1A	191	bingomax	unknown	17	01010100	target	2	34	66
1A	191	bingomax	unknown	18	11011111	target	5	94	94
1A	192	bingomax	unknown	1	11001101	filler	1	0	0
1A	192	bingomax	unknown	2	11011001	filler	1	52	52
1A	192	bingomax	unknown	3	01010101	filler	1	0	0
1A	192	bingomax	unknown	4	11111101	filler	1	91	91
1A	192	bingomax	unknown	5	10000001	filler	1	14	14
1A	192	bingomax	unknown	6	10001010	filler	1	35	65
1A	192	bingomax	unknown	7	00111111	target	6	89	89
1A	192	bingomax	unknown	8	10000000	target	7	4	96
1A	192	bingomax	unknown	9	01001011	target	2	52	52
1A	192	bingomax	unknown	10	01110010	filler	1	52	48
1A	192	bingomax	unknown	11	11111010	filler	1	83	17
1A	192	bingomax	unknown	12	11101010	filler	1	52	48
1A	192	bingomax	unknown	13	00110101	filler	1	51	51
1A	192	bingomax	unknown	14	11010010	filler	1	51	49
1A	192	bingomax	unknown	15	10100000	target	5	23	77
1A	192	bingomax	unknown	16	10101111	target	4	80	80
1A	192	bingomax	unknown	17	10100111	target	3	64	64
1A	192	bingomax	unknown	18	01011110	filler	1	62	38
1A	193	bingomax	unknown	1	01010101	filler	1	67	67
1A	193	bingomax	unknown	2	10000101	filler	1	63	63
1A	193	bingomax	unknown	3	11011111	target	5	66	66
1A	193	bingomax	unknown	4	10101000	target	3	35	65
1A	193	bingomax	unknown	5	01010100	target	2	51	49
1A	193	bingomax	unknown	6	00111111	target	6	7	7
1A	193	bingomax	unknown	7	00001101	filler	1	36	36
1A	193	bingomax	unknown	8	11111101	filler	1	84	84
1A	193	bingomax	unknown	9	11011001	filler	1	70	70
1A	193	bingomax	unknown	10	10100110	filler	1	61	39
1A	193	bingomax	unknown	11	10101010	filler	1	99	1
1A	193	bingomax	unknown	12	00101111	target	4	17	17
1A	193	bingomax	unknown	13	10000000	target	7	58	42
1A	193	bingomax	unknown	14	01010010	filler	1	15	85
1A	193	bingomax	unknown	15	11110010	filler	1	21	79
1A	193	bingomax	unknown	16	11000110	filler	1	74	26
1A	193	bingomax	unknown	17	01000101	filler	1	11	11
1A	193	bingomax	unknown	18	01000001	filler	1	37	37
1A	194	bingomax	unknown	1	10000101	filler	1	29	29
1A	194	bingomax	unknown	2	11011001	filler	1	64	64
1A	194	bingomax	unknown	3	10000000	target	7	7	93
1A	194	bingomax	unknown	4	10110100	target	2	52	48
1A	194	bingomax	unknown	5	01010010	filler	1	32	68
1A	194	bingomax	unknown	6	00110101	filler	1	45	45
1A	194	bingomax	unknown	7	01011110	filler	1	65	35
1A	194	bingomax	unknown	8	10101111	target	4	78	78
1A	194	bingomax	unknown	9	01011000	target	3	41	59
1A	194	bingomax	unknown	10	01000101	filler	1	29	29
1A	194	bingomax	unknown	11	11011111	target	5	90	90
1A	194	bingomax	unknown	12	11001101	filler	1	68	68
1A	194	bingomax	unknown	13	10001010	filler	1	35	65
1A	194	bingomax	unknown	14	11000000	target	6	25	75
1A	194	bingomax	unknown	15	10100110	filler	1	51	49
1A	194	bingomax	unknown	16	01010101	filler	1	50	50
1A	194	bingomax	unknown	17	01000001	filler	1	13	13
1A	194	bingomax	unknown	18	00110110	filler	1	51	49
1A	195	bingomax	unknown	1	11110010	filler	1	80	20
1A	195	bingomax	unknown	2	11010010	filler	1	35	65
1A	195	bingomax	unknown	3	10101011	target	2	43	43
1A	195	bingomax	unknown	4	01110010	filler	1	62	38
1A	195	bingomax	unknown	5	10101000	target	3	61	39
1A	195	bingomax	unknown	6	10000001	filler	1	33	33
1A	195	bingomax	unknown	7	01010101	filler	1	30	30
1A	195	bingomax	unknown	8	01011101	filler	1	59	59
1A	195	bingomax	unknown	9	11000000	target	6	35	65
1A	195	bingomax	unknown	10	11101010	filler	1	61	39
1A	195	bingomax	unknown	11	01011110	filler	1	82	18
1A	195	bingomax	unknown	12	11001101	filler	1	57	57
1A	195	bingomax	unknown	13	10100110	filler	1	34	66
1A	195	bingomax	unknown	14	00101111	target	4	73	73
1A	195	bingomax	unknown	15	01000101	filler	1	25	25
1A	195	bingomax	unknown	16	10100000	target	5	21	79
1A	195	bingomax	unknown	17	10000101	filler	1	36	36
1A	195	bingomax	unknown	18	01111111	target	7	88	88
1A	196	bingomax	unknown	1	01101010	filler	1	79	21
1A	196	bingomax	unknown	2	10100111	target	3	0	0
1A	196	bingomax	unknown	3	10000000	target	7	0	100
1A	196	bingomax	unknown	4	10001010	filler	1	0	100
1A	196	bingomax	unknown	5	00101111	target	4	100	100
1A	196	bingomax	unknown	6	11101010	filler	1	100	0
1A	196	bingomax	unknown	7	00001101	filler	1	38	38
1A	196	bingomax	unknown	8	11110010	filler	1	13	87
1A	196	bingomax	unknown	9	11111010	filler	1	8	92
1A	196	bingomax	unknown	10	01010100	target	2	100	0
1A	196	bingomax	unknown	11	11001101	filler	1	28	28
1A	196	bingomax	unknown	12	11010010	filler	1	88	12
1A	196	bingomax	unknown	13	00111111	target	6	0	0
1A	196	bingomax	unknown	14	11011111	target	5	0	0
1A	196	bingomax	unknown	15	11111101	filler	1	99	99
1A	196	bingomax	unknown	16	00110101	filler	1	57	57
1A	196	bingomax	unknown	17	11000110	filler	1	88	12
1A	196	bingomax	unknown	18	01011110	filler	1	9	91
1A	197	bingomax	unknown	1	01000101	filler	1	0	0
1A	197	bingomax	unknown	2	11011111	target	5	50	50
1A	197	bingomax	unknown	3	11010000	target	4	43	57
1A	197	bingomax	unknown	4	10101000	target	3	75	25
1A	197	bingomax	unknown	5	01010101	filler	1	18	18
1A	197	bingomax	unknown	6	11000110	filler	1	77	23
1A	197	bingomax	unknown	7	10000101	filler	1	58	58
1A	197	bingomax	unknown	8	01010010	filler	1	51	49
1A	197	bingomax	unknown	9	01000000	target	6	54	46
1A	197	bingomax	unknown	10	00110101	filler	1	53	53
1A	197	bingomax	unknown	11	11001101	filler	1	54	54
1A	197	bingomax	unknown	12	10001010	filler	1	75	25
1A	197	bingomax	unknown	13	10101010	filler	1	73	27
1A	197	bingomax	unknown	14	10000000	target	7	67	33
1A	197	bingomax	unknown	15	11011001	filler	1	43	43
1A	197	bingomax	unknown	16	11111101	filler	1	80	80
1A	197	bingomax	unknown	17	01001011	target	2	60	60
1A	197	bingomax	unknown	18	11111010	filler	1	60	40
1A	198	bingomax	unknown	1	01101010	filler	1	62	38
1A	198	bingomax	unknown	2	10000000	target	7	8	92
1A	198	bingomax	unknown	3	10100110	filler	1	67	33
1A	198	bingomax	unknown	4	01010111	target	3	12	12
1A	198	bingomax	unknown	5	11010010	filler	1	74	26
1A	198	bingomax	unknown	6	11111010	filler	1	70	30
1A	198	bingomax	unknown	7	11101010	filler	1	86	14
1A	198	bingomax	unknown	8	10000001	filler	1	69	69
1A	198	bingomax	unknown	9	11110010	filler	1	72	28
1A	198	bingomax	unknown	10	00001101	filler	1	69	69
1A	198	bingomax	unknown	11	01010100	target	2	71	29
1A	198	bingomax	unknown	12	10101111	target	4	72	72
1A	198	bingomax	unknown	13	01000001	filler	1	75	75
1A	198	bingomax	unknown	14	01110010	filler	1	69	31
1A	198	bingomax	unknown	15	10100000	target	5	75	25
1A	198	bingomax	unknown	16	01010101	filler	1	69	69
1A	198	bingomax	unknown	17	00111111	target	6	63	63
1A	198	bingomax	unknown	18	00110110	filler	1	72	28
1A	199	bingomax	unknown	1	01101010	filler	1	84	16
1A	199	bingomax	unknown	2	01110010	filler	1	49	51
1A	199	bingomax	unknown	3	11000000	target	6	20	80
1A	199	bingomax	unknown	4	10000101	filler	1	39	39
1A	199	bingomax	unknown	5	00110110	filler	1	49	51
1A	199	bingomax	unknown	6	10101000	target	3	55	45
1A	199	bingomax	unknown	7	01011111	target	5	78	78
1A	199	bingomax	unknown	8	11111101	filler	1	91	91
1A	199	bingomax	unknown	9	01011101	filler	1	68	68
1A	199	bingomax	unknown	10	10100110	filler	1	57	43
1A	199	bingomax	unknown	11	11110010	filler	1	69	31
1A	199	bingomax	unknown	12	11011001	filler	1	68	68
1A	199	bingomax	unknown	13	10101010	filler	1	85	15
1A	199	bingomax	unknown	14	11010010	filler	1	52	48
1A	199	bingomax	unknown	15	10101111	target	4	62	62
1A	199	bingomax	unknown	16	01001011	target	2	42	42
1A	199	bingomax	unknown	17	00001101	filler	1	26	26
1A	199	bingomax	unknown	18	01111111	target	7	95	95
1A	200	bingomax	unknown	1	10001010	filler	1	20	80
1A	200	bingomax	unknown	2	11011111	target	5	82	82
1A	200	bingomax	unknown	3	01010000	target	4	27	73
1A	200	bingomax	unknown	4	00111111	target	6	34	34
1A	200	bingomax	unknown	5	01110010	filler	1	86	14
1A	200	bingomax	unknown	6	11101010	filler	1	87	13
1A	200	bingomax	unknown	7	10000001	filler	1	73	73
1A	200	bingomax	unknown	8	01011000	target	3	77	23
1A	200	bingomax	unknown	9	10101011	target	2	91	91
1A	200	bingomax	unknown	10	11001101	filler	1	61	61
1A	200	bingomax	unknown	11	11111101	filler	1	82	82
1A	200	bingomax	unknown	12	11000110	filler	1	38	62
1A	200	bingomax	unknown	13	01011110	filler	1	62	38
1A	200	bingomax	unknown	14	01000001	filler	1	31	31
1A	200	bingomax	unknown	15	00110110	filler	1	60	40
1A	200	bingomax	unknown	16	01111111	target	7	88	88
1A	200	bingomax	unknown	17	11010010	filler	1	54	46
1A	200	bingomax	unknown	18	01011101	filler	1	80	80
1A	4	stock	unknown	1	11110010	filler	1	33	67
1A	4	stock	unknown	2	10100111	target	3	63	63
1A	4	stock	unknown	3	01000000	target	6	6	94
1A	4	stock	unknown	4	11000110	filler	1	44	56
1A	4	stock	unknown	5	10000000	target	7	2	98
1A	4	stock	unknown	6	10101010	filler	1	74	26
1A	4	stock	unknown	7	11011111	target	5	90	90
1A	4	stock	unknown	8	01010010	filler	1	20	80
1A	4	stock	unknown	9	10001010	filler	1	47	53
1A	4	stock	unknown	10	10000001	filler	1	16	16
1A	4	stock	unknown	11	10110100	target	2	40	60
1A	4	stock	unknown	12	01010000	target	4	17	83
1A	4	stock	unknown	13	01011110	filler	1	65	35
1A	4	stock	unknown	14	10000101	filler	1	48	48
1A	4	stock	unknown	15	10100110	filler	1	49	51
1A	4	stock	unknown	16	01010101	filler	1	32	32
1A	4	stock	unknown	17	00001101	filler	1	60	60
1A	4	stock	unknown	18	11111010	filler	1	70	30
1A	7	stock	unknown	1	11110010	filler	1	30	70
1A	7	stock	unknown	2	01110010	filler	1	23	77
1A	7	stock	unknown	3	01010010	filler	1	78	22
1A	7	stock	unknown	4	10110100	target	2	79	21
1A	7	stock	unknown	5	01010101	filler	1	9	9
1A	7	stock	unknown	6	11111010	filler	1	17	83
1A	7	stock	unknown	7	10000000	target	7	77	23
1A	7	stock	unknown	8	10101000	target	3	66	34
1A	7	stock	unknown	9	10111111	target	6	14	14
1A	7	stock	unknown	10	11000110	filler	1	30	70
1A	7	stock	unknown	11	01000101	filler	1	4	4
1A	7	stock	unknown	12	11001101	filler	1	87	87
1A	7	stock	unknown	13	10000001	filler	1	74	74
1A	7	stock	unknown	14	00110101	filler	1	65	65
1A	7	stock	unknown	15	11111101	filler	1	11	11
1A	7	stock	unknown	16	01101010	filler	1	91	9
1A	7	stock	unknown	17	11010000	target	4	90	10
1A	7	stock	unknown	18	11011111	target	5	7	7
1A	9	stock	unknown	1	11101010	filler	1	76	24
1A	9	stock	unknown	2	01011110	filler	1	67	33
1A	9	stock	unknown	3	11111101	filler	1	89	89
1A	9	stock	unknown	4	01010010	filler	1	40	60
1A	9	stock	unknown	5	11000110	filler	1	29	71
1A	9	stock	unknown	6	01101010	filler	1	62	38
1A	9	stock	unknown	7	01111111	target	7	90	90
1A	9	stock	unknown	8	11111010	filler	1	93	7
1A	9	stock	unknown	9	01001011	target	2	23	23
1A	9	stock	unknown	10	11110010	filler	1	63	37
1A	9	stock	unknown	11	01010101	filler	1	18	18
1A	9	stock	unknown	12	10101000	target	3	59	41
1A	9	stock	unknown	13	11000000	target	6	14	86
1A	9	stock	unknown	14	00100000	target	5	24	76
1A	9	stock	unknown	15	11011001	filler	1	62	62
1A	9	stock	unknown	16	10000101	filler	1	46	46
1A	9	stock	unknown	17	00101111	target	4	66	66
1A	9	stock	unknown	18	00110110	filler	1	75	25
1A	11	stock	unknown	1	11111101	filler	1	90	90
1A	11	stock	unknown	2	01000101	filler	1	12	12
1A	11	stock	unknown	3	00110110	filler	1	46	54
1A	11	stock	unknown	4	00110101	filler	1	75	75
1A	11	stock	unknown	5	01111111	target	7	98	98
1A	11	stock	unknown	6	00100000	target	5	4	96
1A	11	stock	unknown	7	01101010	filler	1	25	75
1A	11	stock	unknown	8	00101111	target	4	72	72
1A	11	stock	unknown	9	11011001	filler	1	77	77
1A	11	stock	unknown	10	01010010	filler	1	43	57
1A	11	stock	unknown	11	00001101	filler	1	45	45
1A	11	stock	unknown	12	10000101	filler	1	21	21
1A	11	stock	unknown	13	10101011	target	2	26	26
1A	11	stock	unknown	14	11000000	target	6	4	96
1A	11	stock	unknown	15	01010101	filler	1	70	70
1A	11	stock	unknown	16	01010111	target	3	87	87
1A	11	stock	unknown	17	11001101	filler	1	93	93
1A	11	stock	unknown	18	11110010	filler	1	80	20
1A	15	stock	unknown	1	10001010	filler	1	34	66
1A	15	stock	unknown	2	01011110	filler	1	66	34
1A	15	stock	unknown	3	01000001	filler	1	13	13
1A	15	stock	unknown	4	01101010	filler	1	44	56
1A	15	stock	unknown	5	01010100	target	2	30	70
1A	15	stock	unknown	6	11011001	filler	1	60	60
1A	15	stock	unknown	7	11001101	filler	1	52	52
1A	15	stock	unknown	8	11000000	target	6	17	83
1A	15	stock	unknown	9	01010111	target	3	60	60
1A	15	stock	unknown	10	01000101	filler	1	27	27
1A	15	stock	unknown	11	01010000	target	4	20	80
1A	15	stock	unknown	12	00110101	filler	1	48	48
1A	15	stock	unknown	13	11011111	target	5	83	83
1A	15	stock	unknown	14	00001101	filler	1	38	38
1A	15	stock	unknown	15	01111111	target	7	77	77
1A	15	stock	unknown	16	10101010	filler	1	48	52
1A	15	stock	unknown	17	11010010	filler	1	42	58
1A	15	stock	unknown	18	01110010	filler	1	64	36
1A	18	stock	unknown	1	11110010	filler	1	38	62
1A	18	stock	unknown	2	10100110	filler	1	49	51
1A	18	stock	unknown	3	01000001	filler	1	17	17
1A	18	stock	unknown	4	11000110	filler	1	45	55
1A	18	stock	unknown	5	11111010	filler	1	79	21
1A	18	stock	unknown	6	01000101	filler	1	19	19
1A	18	stock	unknown	7	01011111	target	5	78	78
1A	18	stock	unknown	8	10001010	filler	1	33	67
1A	18	stock	unknown	9	11101010	filler	1	74	26
1A	18	stock	unknown	10	00101111	target	4	74	74
1A	18	stock	unknown	11	01011110	filler	1	74	26
1A	18	stock	unknown	12	10000000	target	7	10	90
1A	18	stock	unknown	13	00110110	filler	1	47	53
1A	18	stock	unknown	14	00111111	target	6	79	79
1A	18	stock	unknown	15	01010111	target	3	70	70
1A	18	stock	unknown	16	10101011	target	2	63	63
1A	18	stock	unknown	17	01101010	filler	1	51	49
1A	18	stock	unknown	18	11011001	filler	1	47	47
1A	21	stock	unknown	1	01101010	filler	1	78	22
1A	21	stock	unknown	2	00101111	target	4	67	67
1A	21	stock	unknown	3	01111111	target	7	76	76
1A	21	stock	unknown	4	01110010	filler	1	51	49
1A	21	stock	unknown	5	11111010	filler	1	39	61
1A	21	stock	unknown	6	01011110	filler	1	60	40
1A	21	stock	unknown	7	10101010	filler	1	76	24
1A	21	stock	unknown	8	01010010	filler	1	33	67
1A	21	stock	unknown	9	01011111	target	5	62	62
1A	21	stock	unknown	10	01010111	target	3	52	52
1A	21	stock	unknown	11	01000001	filler	1	12	12
1A	21	stock	unknown	12	10000001	filler	1	12	12
1A	21	stock	unknown	13	10100110	filler	1	52	48
1A	21	stock	unknown	14	01001011	target	2	60	60
1A	21	stock	unknown	15	00001101	filler	1	35	35
1A	21	stock	unknown	16	11010010	filler	1	46	54
1A	21	stock	unknown	17	11000000	target	6	14	86
1A	21	stock	unknown	18	10000101	filler	1	51	51
1A	22	stock	unknown	1	10000101	filler	1	19	19
1A	22	stock	unknown	2	11001101	filler	1	78	78
1A	22	stock	unknown	3	11111101	filler	1	92	92
1A	22	stock	unknown	4	00101111	target	4	71	71
1A	22	stock	unknown	5	01000101	filler	1	15	15
1A	22	stock	unknown	6	00110110	filler	1	68	32
1A	22	stock	unknown	7	10110100	target	2	53	47
1A	22	stock	unknown	8	10001010	filler	1	35	65
1A	22	stock	unknown	9	01111111	target	7	90	90
1A	22	stock	unknown	10	00001101	filler	1	38	38
1A	22	stock	unknown	11	11110010	filler	1	76	24
1A	22	stock	unknown	12	10101010	filler	1	77	23
1A	22	stock	unknown	13	11101010	filler	1	71	29
1A	22	stock	unknown	14	01011111	target	5	80	80
1A	22	stock	unknown	15	01000000	target	6	10	90
1A	22	stock	unknown	16	01110010	filler	1	53	47
1A	22	stock	unknown	17	01011000	target	3	31	69
1A	22	stock	unknown	18	01010010	filler	1	28	72
1A	26	stock	unknown	1	01011101	filler	1	73	73
1A	26	stock	unknown	2	10101010	filler	1	91	9
1A	26	stock	unknown	3	11101010	filler	1	86	14
1A	26	stock	unknown	4	10100111	target	3	12	12
1A	26	stock	unknown	5	01000001	filler	1	0	0
1A	26	stock	unknown	6	10000000	target	7	0	100
1A	26	stock	unknown	7	10101011	target	2	70	70
1A	26	stock	unknown	8	11000110	filler	1	10	90
1A	26	stock	unknown	9	10001010	filler	1	24	76
1A	26	stock	unknown	10	01011111	target	5	84	84
1A	26	stock	unknown	11	00111111	target	6	84	84
1A	26	stock	unknown	12	11010010	filler	1	29	71
1A	26	stock	unknown	13	11001101	filler	1	88	88
1A	26	stock	unknown	14	00001101	filler	1	51	51
1A	26	stock	unknown	15	01011110	filler	1	83	17
1A	26	stock	unknown	16	00101111	target	4	81	81
1A	26	stock	unknown	17	11111010	filler	1	58	42
1A	26	stock	unknown	18	11111101	filler	1	93	93
1A	30	stock	unknown	1	11101010	filler	1	87	13
1A	30	stock	unknown	2	10101000	target	3	22	78
1A	30	stock	unknown	3	01011101	filler	1	62	62
1A	30	stock	unknown	4	10100110	filler	1	67	33
1A	30	stock	unknown	5	11000000	target	6	11	89
1A	30	stock	unknown	6	10100000	target	5	6	94
1A	30	stock	unknown	7	11111010	filler	1	73	27
1A	30	stock	unknown	8	01111111	target	7	90	90
1A	30	stock	unknown	9	11000110	filler	1	44	56
1A	30	stock	unknown	10	11110010	filler	1	67	33
1A	30	stock	unknown	11	01000101	filler	1	56	56
1A	30	stock	unknown	12	01011110	filler	1	50	50
1A	30	stock	unknown	13	00001101	filler	1	24	24
1A	30	stock	unknown	14	11010000	target	4	20	80
1A	30	stock	unknown	15	01010010	filler	1	66	34
1A	30	stock	unknown	16	00110101	filler	1	66	66
1A	30	stock	unknown	17	11001101	filler	1	64	64
1A	30	stock	unknown	18	10101011	target	2	40	40
1A	33	stock	unknown	1	11110010	filler	1	50	50
1A	33	stock	unknown	2	10001010	filler	1	51	49
1A	33	stock	unknown	3	01011111	target	5	50	50
1A	33	stock	unknown	4	01110010	filler	1	50	50
1A	33	stock	unknown	5	00001101	filler	1	51	51
1A	33	stock	unknown	6	01010010	filler	1	51	49
1A	33	stock	unknown	7	01101010	filler	1	51	49
1A	33	stock	unknown	8	00101111	target	4	51	51
1A	33	stock	unknown	9	01000000	target	6	50	50
1A	33	stock	unknown	10	10110100	target	2	51	49
1A	33	stock	unknown	11	01111111	target	7	50	50
1A	33	stock	unknown	12	10101010	filler	1	51	49
1A	33	stock	unknown	13	00110110	filler	1	51	49
1A	33	stock	unknown	14	10101000	target	3	51	49
1A	33	stock	unknown	15	11001101	filler	1	51	51
1A	33	stock	unknown	16	10000101	filler	1	51	51
1A	33	stock	unknown	17	11010010	filler	1	51	49
1A	33	stock	unknown	18	10000001	filler	1	50	50
1A	35	stock	unknown	1	11001101	filler	1	65	65
[truncated: 593 more rows]

## Sheet: Study 1B
study	participant_id	generator	rate	trial	sequence	type	terminal_streak_length	prediction_raw	prediction_recode
1B	1	bingo	unknown	1	01000101	filler	1	0	0
1B	1	bingo	unknown	2	10001010	filler	1	0	1
1B	1	bingo	unknown	3	01000001	filler	1	0	0
1B	1	bingo	unknown	4	01010010	filler	1	1	0
1B	1	bingo	unknown	5	01010101	filler	1	1	1
1B	1	bingo	unknown	6	10000000	target	7	0	1
1B	1	bingo	unknown	7	10101010	filler	1	1	0
1B	1	bingo	unknown	8	10100110	filler	1	0	1
1B	1	bingo	unknown	9	11111101	filler	1	0	0
1B	1	bingo	unknown	10	10100000	target	5	0	1
1B	1	bingo	unknown	11	01101010	filler	1	1	0
1B	1	bingo	unknown	12	11010010	filler	1	1	0
1B	1	bingo	unknown	13	11000000	target	6	0	1
1B	1	bingo	unknown	14	11111010	filler	1	1	0
1B	1	bingo	unknown	15	11010000	target	4	0	1
1B	1	bingo	unknown	16	01010111	target	3	1	1
1B	1	bingo	unknown	17	11110010	filler	1	1	0
1B	1	bingo	unknown	18	01010100	target	2	0	1
1B	2	stock	unknown	1	01010101	filler	1	0	0
1B	2	stock	unknown	2	01001011	target	2	0	0
1B	2	stock	unknown	3	01011000	target	3	0	1
1B	2	stock	unknown	4	10000001	filler	1	1	1
1B	2	stock	unknown	5	00111111	target	6	1	1
1B	2	stock	unknown	6	10101010	filler	1	1	0
1B	2	stock	unknown	7	11101010	filler	1	1	0
1B	2	stock	unknown	8	01000001	filler	1	0	0
1B	2	stock	unknown	9	01011111	target	5	1	1
1B	2	stock	unknown	10	10001010	filler	1	1	0
1B	2	stock	unknown	11	00110101	filler	1	1	1
1B	2	stock	unknown	12	10000101	filler	1	1	1
1B	2	stock	unknown	13	01111111	target	7	0	0
1B	2	stock	unknown	14	11111010	filler	1	1	0
1B	2	stock	unknown	15	00001101	filler	1	1	1
1B	2	stock	unknown	16	11000110	filler	1	0	1
1B	2	stock	unknown	17	01010000	target	4	1	0
1B	2	stock	unknown	18	01010010	filler	1	0	1
1B	3	bingo	unknown	1	10000001	filler	1	1	1
1B	3	bingo	unknown	2	10101010	filler	1	1	0
1B	3	bingo	unknown	3	11101010	filler	1	0	1
1B	3	bingo	unknown	4	11001101	filler	1	0	0
1B	3	bingo	unknown	5	11111010	filler	1	1	0
1B	3	bingo	unknown	6	10001010	filler	1	1	0
1B	3	bingo	unknown	7	10000000	target	7	0	1
1B	3	bingo	unknown	8	11110010	filler	1	1	0
1B	3	bingo	unknown	9	00110101	filler	1	1	1
1B	3	bingo	unknown	10	10000101	filler	1	0	0
1B	3	bingo	unknown	11	11010010	filler	1	0	1
1B	3	bingo	unknown	12	10100111	target	3	0	0
1B	3	bingo	unknown	13	01001011	target	2	0	0
1B	3	bingo	unknown	14	01000000	target	6	0	1
1B	3	bingo	unknown	15	11111101	filler	1	1	1
1B	3	bingo	unknown	16	01010000	target	4	0	1
1B	3	bingo	unknown	17	10100000	target	5	0	1
1B	3	bingo	unknown	18	00110110	filler	1	1	0
1B	4	analyst	unknown	1	11111101	filler	1	1	1
1B	4	analyst	unknown	2	01010100	target	2	1	0
1B	4	analyst	unknown	3	01011110	filler	1	1	0
1B	4	analyst	unknown	4	11110010	filler	1	1	0
1B	4	analyst	unknown	5	00110101	filler	1	0	0
1B	4	analyst	unknown	6	11010010	filler	1	0	1
1B	4	analyst	unknown	7	10100000	target	5	0	1
1B	4	analyst	unknown	8	00110110	filler	1	1	0
1B	4	analyst	unknown	9	11000110	filler	1	0	1
1B	4	analyst	unknown	10	00101111	target	4	0	0
1B	4	analyst	unknown	11	10000001	filler	1	1	1
1B	4	analyst	unknown	12	11101010	filler	1	1	0
1B	4	analyst	unknown	13	11011001	filler	1	1	1
1B	4	analyst	unknown	14	11111010	filler	1	1	0
1B	4	analyst	unknown	15	01000000	target	6	0	1
1B	4	analyst	unknown	16	01111111	target	7	1	1
1B	4	analyst	unknown	17	11001101	filler	1	0	0
1B	4	analyst	unknown	18	01011000	target	3	1	0
1B	5	stock	unknown	1	01101010	filler	1	1	0
1B	5	stock	unknown	2	01011000	target	3	1	0
1B	5	stock	unknown	3	01011110	filler	1	1	0
1B	5	stock	unknown	4	01001011	target	2	0	0
1B	5	stock	unknown	5	11001101	filler	1	1	1
1B	5	stock	unknown	6	10101111	target	4	0	0
1B	5	stock	unknown	7	00001101	filler	1	0	0
1B	5	stock	unknown	8	00110110	filler	1	1	0
1B	5	stock	unknown	9	11011001	filler	1	1	1
1B	5	stock	unknown	10	10000001	filler	1	0	0
1B	5	stock	unknown	11	10001010	filler	1	0	1
1B	5	stock	unknown	12	11010010	filler	1	1	0
1B	5	stock	unknown	13	11000110	filler	1	1	0
1B	5	stock	unknown	14	10111111	target	6	0	0
1B	5	stock	unknown	15	01010101	filler	1	0	0
1B	5	stock	unknown	16	01010010	filler	1	1	0
1B	5	stock	unknown	17	10000000	target	7	0	1
1B	5	stock	unknown	18	01011111	target	5	1	1
1B	6	bingo	unknown	1	11001101	filler	1	1	1
1B	6	bingo	unknown	2	00111111	target	6	1	1
1B	6	bingo	unknown	3	01000101	filler	1	0	0
1B	6	bingo	unknown	4	10100000	target	5	0	1
1B	6	bingo	unknown	5	01010010	filler	1	1	0
1B	6	bingo	unknown	6	11011001	filler	1	1	1
1B	6	bingo	unknown	7	11010010	filler	1	0	1
1B	6	bingo	unknown	8	01011000	target	3	0	1
1B	6	bingo	unknown	9	10000000	target	7	0	1
1B	6	bingo	unknown	10	10001010	filler	1	0	1
1B	6	bingo	unknown	11	01010000	target	4	0	1
1B	6	bingo	unknown	12	01110010	filler	1	1	0
1B	6	bingo	unknown	13	00001101	filler	1	0	0
1B	6	bingo	unknown	14	10000001	filler	1	0	0
1B	6	bingo	unknown	15	01011110	filler	1	1	0
1B	6	bingo	unknown	16	01001011	target	2	0	0
1B	6	bingo	unknown	17	10000101	filler	1	0	0
1B	6	bingo	unknown	18	00110110	filler	1	1	0
1B	7	analyst	unknown	1	00110110	filler	1	1	0
1B	7	analyst	unknown	2	01010101	filler	1	0	0
1B	7	analyst	unknown	3	11010010	filler	1	1	0
1B	7	analyst	unknown	4	10001010	filler	1	0	1
1B	7	analyst	unknown	5	11111010	filler	1	1	0
1B	7	analyst	unknown	6	00110101	filler	1	0	0
1B	7	analyst	unknown	7	11001101	filler	1	0	0
1B	7	analyst	unknown	8	00001101	filler	1	0	0
1B	7	analyst	unknown	9	00111111	target	6	1	1
1B	7	analyst	unknown	10	01101010	filler	1	1	0
1B	7	analyst	unknown	11	10000000	target	7	0	1
1B	7	analyst	unknown	12	01011110	filler	1	1	0
1B	7	analyst	unknown	13	01001011	target	2	1	1
1B	7	analyst	unknown	14	01011111	target	5	1	1
1B	7	analyst	unknown	15	00101111	target	4	1	1
1B	7	analyst	unknown	16	10101010	filler	1	1	0
1B	7	analyst	unknown	17	01000001	filler	1	0	0
1B	7	analyst	unknown	18	10100111	target	3	0	0
1B	8	stock	unknown	1	00001101	filler	1	1	1
1B	8	stock	unknown	2	10001010	filler	1	1	0
1B	8	stock	unknown	3	01111111	target	7	1	1
1B	8	stock	unknown	4	11111010	filler	1	0	1
1B	8	stock	unknown	5	11010010	filler	1	0	1
1B	8	stock	unknown	6	01010111	target	3	0	0
1B	8	stock	unknown	7	00110101	filler	1	1	1
1B	8	stock	unknown	8	00111111	target	6	1	1
1B	8	stock	unknown	9	11001101	filler	1	1	1
1B	8	stock	unknown	10	01010000	target	4	1	0
1B	8	stock	unknown	11	01011111	target	5	0	0
1B	8	stock	unknown	12	01011101	filler	1	1	1
1B	8	stock	unknown	13	10110100	target	2	1	0
1B	8	stock	unknown	14	01000101	filler	1	0	0
1B	8	stock	unknown	15	01010010	filler	1	1	0
1B	8	stock	unknown	16	10000001	filler	1	0	0
1B	8	stock	unknown	17	01010101	filler	1	0	0
1B	8	stock	unknown	18	11110010	filler	1	1	0
1B	9	bingo	unknown	1	10100110	filler	1	1	0
1B	9	bingo	unknown	2	10000101	filler	1	1	1
1B	9	bingo	unknown	3	01111111	target	7	0	0
1B	9	bingo	unknown	4	11111101	filler	1	0	0
1B	9	bingo	unknown	5	01101010	filler	1	1	0
1B	9	bingo	unknown	6	00101111	target	4	0	0
1B	9	bingo	unknown	7	01011110	filler	1	0	1
1B	9	bingo	unknown	8	11101010	filler	1	1	0
1B	9	bingo	unknown	9	11001101	filler	1	0	0
1B	9	bingo	unknown	10	01001011	target	2	1	1
1B	9	bingo	unknown	11	01110010	filler	1	1	0
1B	9	bingo	unknown	12	01000101	filler	1	0	0
1B	9	bingo	unknown	13	11000000	target	6	0	1
1B	9	bingo	unknown	14	01011101	filler	1	1	1
1B	9	bingo	unknown	15	01011111	target	5	1	1
1B	9	bingo	unknown	16	01011000	target	3	0	1
1B	9	bingo	unknown	17	11110010	filler	1	1	0
1B	9	bingo	unknown	18	01010010	filler	1	1	0
1B	10	analyst	unknown	1	10000001	filler	1	0	0
1B	10	analyst	unknown	2	11110010	filler	1	0	1
1B	10	analyst	unknown	3	00001101	filler	1	1	1
1B	10	analyst	unknown	4	11011001	filler	1	1	1
1B	10	analyst	unknown	5	11000110	filler	1	0	1
1B	10	analyst	unknown	6	10100110	filler	1	0	1
1B	10	analyst	unknown	7	01000101	filler	1	0	0
1B	10	analyst	unknown	8	10101010	filler	1	1	0
1B	10	analyst	unknown	9	01011101	filler	1	1	1
1B	10	analyst	unknown	10	01000000	target	6	0	1
1B	10	analyst	unknown	11	01011000	target	3	1	0
1B	10	analyst	unknown	12	11111101	filler	1	1	1
1B	10	analyst	unknown	13	10001010	filler	1	0	1
1B	10	analyst	unknown	14	00101111	target	4	0	0
1B	10	analyst	unknown	15	11101010	filler	1	1	0
1B	10	analyst	unknown	16	01010100	target	2	1	0
1B	10	analyst	unknown	17	01111111	target	7	1	1
1B	10	analyst	unknown	18	11011111	target	5	1	1
1B	11	stock	unknown	1	01010101	filler	1	0	0
1B	11	stock	unknown	2	10110100	target	2	1	0
1B	11	stock	unknown	3	01111111	target	7	1	1
1B	11	stock	unknown	4	11011001	filler	1	0	0
1B	11	stock	unknown	5	11101010	filler	1	1	0
1B	11	stock	unknown	6	01011101	filler	1	0	0
1B	11	stock	unknown	7	10000001	filler	1	0	0
1B	11	stock	unknown	8	01010010	filler	1	1	0
1B	11	stock	unknown	9	10101000	target	3	1	0
1B	11	stock	unknown	10	01000000	target	6	0	1
1B	11	stock	unknown	11	10100110	filler	1	0	1
1B	11	stock	unknown	12	00001101	filler	1	0	0
1B	11	stock	unknown	13	11111010	filler	1	1	0
1B	11	stock	unknown	14	10001010	filler	1	1	0
1B	11	stock	unknown	15	01000001	filler	1	1	1
1B	11	stock	unknown	16	01010000	target	4	1	0
1B	11	stock	unknown	17	01011111	target	5	0	0
1B	11	stock	unknown	18	11010010	filler	1	1	0
1B	12	bingo	unknown	1	11111101	filler	1	1	1
1B	12	bingo	unknown	2	00111111	target	6	0	0
1B	12	bingo	unknown	3	01110010	filler	1	0	1
1B	12	bingo	unknown	4	01010010	filler	1	1	0
1B	12	bingo	unknown	5	10110100	target	2	1	0
1B	12	bingo	unknown	6	01010111	target	3	0	0
1B	12	bingo	unknown	7	11011111	target	5	1	1
1B	12	bingo	unknown	8	01010101	filler	1	0	0
1B	12	bingo	unknown	9	10000001	filler	1	0	0
1B	12	bingo	unknown	10	01000101	filler	1	0	0
1B	12	bingo	unknown	11	11110010	filler	1	1	0
1B	12	bingo	unknown	12	11010010	filler	1	1	0
1B	12	bingo	unknown	13	10000000	target	7	0	1
1B	12	bingo	unknown	14	01011101	filler	1	0	0
1B	12	bingo	unknown	15	01011110	filler	1	1	0
1B	12	bingo	unknown	16	11101010	filler	1	0	1
1B	12	bingo	unknown	17	00101111	target	4	0	0
1B	12	bingo	unknown	18	11000110	filler	1	1	0
1B	13	stock	unknown	1	11101010	filler	1	1	0
1B	13	stock	unknown	2	01010000	target	4	0	1
1B	13	stock	unknown	3	01010100	target	2	1	0
1B	13	stock	unknown	4	11000110	filler	1	0	1
1B	13	stock	unknown	5	01010101	filler	1	0	0
1B	13	stock	unknown	6	11000000	target	6	1	0
1B	13	stock	unknown	7	00110101	filler	1	0	0
1B	13	stock	unknown	8	10000101	filler	1	1	1
1B	13	stock	unknown	9	11011001	filler	1	1	1
1B	13	stock	unknown	10	01011000	target	3	0	1
1B	13	stock	unknown	11	01000101	filler	1	1	1
1B	13	stock	unknown	12	01110010	filler	1	1	0
1B	13	stock	unknown	13	11111101	filler	1	1	1
1B	13	stock	unknown	14	10100110	filler	1	1	0
1B	13	stock	unknown	15	01111111	target	7	1	1
1B	13	stock	unknown	16	00001101	filler	1	1	1
1B	13	stock	unknown	17	01011110	filler	1	1	0
1B	13	stock	unknown	18	10100000	target	5	0	1
1B	14	bingo	unknown	1	10000101	filler	1	1	1
1B	14	bingo	unknown	2	11110010	filler	1	0	1
1B	14	bingo	unknown	3	01001011	target	2	1	1
1B	14	bingo	unknown	4	11011111	target	5	0	0
1B	14	bingo	unknown	5	00001101	filler	1	1	1
1B	14	bingo	unknown	6	10100111	target	3	0	0
1B	14	bingo	unknown	7	11111101	filler	1	0	0
1B	14	bingo	unknown	8	01010000	target	4	1	0
1B	14	bingo	unknown	9	01101010	filler	1	1	0
1B	14	bingo	unknown	10	10000000	target	7	1	0
1B	14	bingo	unknown	11	01010010	filler	1	1	0
1B	14	bingo	unknown	12	10000001	filler	1	1	1
1B	14	bingo	unknown	13	10111111	target	6	0	0
1B	14	bingo	unknown	14	00110101	filler	1	0	0
1B	14	bingo	unknown	15	10100110	filler	1	0	1
1B	14	bingo	unknown	16	01011101	filler	1	0	0
1B	14	bingo	unknown	17	01000101	filler	1	1	1
1B	14	bingo	unknown	18	11000110	filler	1	0	1
1B	15	analyst	unknown	1	01000001	filler	1	0	0
1B	15	analyst	unknown	2	11110010	filler	1	1	0
1B	15	analyst	unknown	3	00111111	target	6	1	1
1B	15	analyst	unknown	4	10000000	target	7	0	1
1B	15	analyst	unknown	5	01110010	filler	1	0	1
1B	15	analyst	unknown	6	01010100	target	2	1	0
1B	15	analyst	unknown	7	00110110	filler	1	1	0
1B	15	analyst	unknown	8	11101010	filler	1	0	1
1B	15	analyst	unknown	9	01000101	filler	1	0	0
1B	15	analyst	unknown	10	00001101	filler	1	1	1
1B	15	analyst	unknown	11	01011101	filler	1	1	1
1B	15	analyst	unknown	12	10100000	target	5	1	0
1B	15	analyst	unknown	13	01010010	filler	1	0	1
1B	15	analyst	unknown	14	10101111	target	4	1	1
1B	15	analyst	unknown	15	10000101	filler	1	0	0
1B	15	analyst	unknown	16	01101010	filler	1	1	0
1B	15	analyst	unknown	17	01011110	filler	1	1	0
1B	15	analyst	unknown	18	10101000	target	3	0	1
1B	16	bingo	unknown	1	01010010	filler	1	1	0
1B	16	bingo	unknown	2	10001010	filler	1	1	0
1B	16	bingo	unknown	3	01101010	filler	1	0	1
1B	16	bingo	unknown	4	11110010	filler	1	0	1
1B	16	bingo	unknown	5	10000000	target	7	1	0
1B	16	bingo	unknown	6	01010111	target	3	1	1
1B	16	bingo	unknown	7	11000110	filler	1	0	1
1B	16	bingo	unknown	8	01000001	filler	1	0	0
1B	16	bingo	unknown	9	01110010	filler	1	1	0
1B	16	bingo	unknown	10	01000000	target	6	0	1
1B	16	bingo	unknown	11	11010000	target	4	1	0
1B	16	bingo	unknown	12	10100000	target	5	0	1
1B	16	bingo	unknown	13	01000101	filler	1	1	1
1B	16	bingo	unknown	14	11001101	filler	1	0	0
1B	16	bingo	unknown	15	10110100	target	2	1	0
1B	16	bingo	unknown	16	00001101	filler	1	1	1
1B	16	bingo	unknown	17	01011101	filler	1	0	0
1B	16	bingo	unknown	18	10101010	filler	1	0	1
1B	17	stock	unknown	1	11010010	filler	1	1	0
1B	17	stock	unknown	2	00111111	target	6	1	1
1B	17	stock	unknown	3	01011111	target	5	1	1
1B	17	stock	unknown	4	10001010	filler	1	0	1
1B	17	stock	unknown	5	11111101	filler	1	1	1
1B	17	stock	unknown	6	01010101	filler	1	0	0
1B	17	stock	unknown	7	10100111	target	3	1	1
1B	17	stock	unknown	8	01000101	filler	1	0	0
1B	17	stock	unknown	9	01011110	filler	1	1	0
1B	17	stock	unknown	10	00101111	target	4	1	1
1B	17	stock	unknown	11	01010100	target	2	0	1
1B	17	stock	unknown	12	01010010	filler	1	1	0
1B	17	stock	unknown	13	01111111	target	7	1	1
1B	17	stock	unknown	14	10100110	filler	1	1	0
1B	17	stock	unknown	15	10000001	filler	1	0	0
1B	17	stock	unknown	16	10101010	filler	1	1	0
1B	17	stock	unknown	17	01101010	filler	1	1	0
1B	17	stock	unknown	18	11000110	filler	1	0	1
1B	18	bingo	unknown	1	10101010	filler	1	1	0
1B	18	bingo	unknown	2	01111111	target	7	0	0
1B	18	bingo	unknown	3	11000000	target	6	1	0
1B	18	bingo	unknown	4	10001010	filler	1	1	0
1B	18	bingo	unknown	5	11101010	filler	1	1	0
1B	18	bingo	unknown	6	01010010	filler	1	1	0
1B	18	bingo	unknown	7	11111010	filler	1	0	1
1B	18	bingo	unknown	8	01010000	target	4	1	0
1B	18	bingo	unknown	9	10110100	target	2	1	0
1B	18	bingo	unknown	10	11000110	filler	1	1	0
1B	18	bingo	unknown	11	11011111	target	5	0	0
1B	18	bingo	unknown	12	11001101	filler	1	0	0
1B	18	bingo	unknown	13	11110010	filler	1	1	0
1B	18	bingo	unknown	14	10000001	filler	1	0	0
1B	18	bingo	unknown	15	00001101	filler	1	0	0
1B	18	bingo	unknown	16	10100110	filler	1	1	0
1B	18	bingo	unknown	17	01010101	filler	1	0	0
1B	18	bingo	unknown	18	10101000	target	3	1	0
1B	19	analyst	unknown	1	01000101	filler	1	0	0
1B	19	analyst	unknown	2	01110010	filler	1	1	0
1B	19	analyst	unknown	3	01111111	target	7	1	1
1B	19	analyst	unknown	4	01010010	filler	1	0	1
1B	19	analyst	unknown	5	00110101	filler	1	1	1
1B	19	analyst	unknown	6	00110110	filler	1	1	0
1B	19	analyst	unknown	7	01101010	filler	1	1	0
1B	19	analyst	unknown	8	11101010	filler	1	1	0
1B	19	analyst	unknown	9	01010111	target	3	1	1
1B	19	analyst	unknown	10	01011101	filler	1	1	1
1B	19	analyst	unknown	11	00111111	target	6	1	1
1B	19	analyst	unknown	12	11111010	filler	1	1	0
1B	19	analyst	unknown	13	11011111	target	5	1	1
1B	19	analyst	unknown	14	10100110	filler	1	1	0
1B	19	analyst	unknown	15	01010100	target	2	0	1
1B	19	analyst	unknown	16	00001101	filler	1	0	0
1B	19	analyst	unknown	17	01010000	target	4	0	1
1B	19	analyst	unknown	18	11000110	filler	1	0	1
1B	20	bingo	unknown	1	00110101	filler	1	0	0
1B	20	bingo	unknown	2	01010111	target	3	1	1
1B	20	bingo	unknown	3	11011001	filler	1	1	1
1B	20	bingo	unknown	4	10101010	filler	1	1	0
1B	20	bingo	unknown	5	00101111	target	4	1	1
1B	20	bingo	unknown	6	01011110	filler	1	1	0
1B	20	bingo	unknown	7	01011111	target	5	1	1
1B	20	bingo	unknown	8	10110100	target	2	1	0
1B	20	bingo	unknown	9	11110010	filler	1	1	0
1B	20	bingo	unknown	10	11111010	filler	1	1	0
1B	20	bingo	unknown	11	11000110	filler	1	1	0
1B	20	bingo	unknown	12	00111111	target	6	1	1
1B	20	bingo	unknown	13	01011101	filler	1	1	1
1B	20	bingo	unknown	14	01010010	filler	1	0	1
1B	20	bingo	unknown	15	01101010	filler	1	1	0
1B	20	bingo	unknown	16	10000000	target	7	0	1
1B	20	bingo	unknown	17	00001101	filler	1	0	0
1B	20	bingo	unknown	18	11010010	filler	1	1	0
1B	21	analyst	unknown	1	01010101	filler	1	0	0
1B	21	analyst	unknown	2	11101010	filler	1	1	0
1B	21	analyst	unknown	3	00110110	filler	1	0	1
1B	21	analyst	unknown	4	10101010	filler	1	1	0
1B	21	analyst	unknown	5	11000110	filler	1	0	1
1B	21	analyst	unknown	6	01000101	filler	1	0	0
1B	21	analyst	unknown	7	11111010	filler	1	1	0
1B	21	analyst	unknown	8	01111111	target	7	0	0
1B	21	analyst	unknown	9	00110101	filler	1	0	0
1B	21	analyst	unknown	10	11110010	filler	1	0	1
1B	21	analyst	unknown	11	01010111	target	3	0	0
1B	21	analyst	unknown	12	10110100	target	2	1	0
1B	21	analyst	unknown	13	11011111	target	5	0	0
1B	21	analyst	unknown	14	11011001	filler	1	1	1
1B	21	analyst	unknown	15	11010000	target	4	1	0
1B	21	analyst	unknown	16	10000101	filler	1	0	0
1B	21	analyst	unknown	17	00111111	target	6	0	0
1B	21	analyst	unknown	18	01000001	filler	1	0	0
1B	22	stock	unknown	1	11111101	filler	1	1	1
1B	22	stock	unknown	2	01000000	target	6	0	1
1B	22	stock	unknown	3	01010010	filler	1	0	1
1B	22	stock	unknown	4	01010111	target	3	1	1
1B	22	stock	unknown	5	10101111	target	4	1	1
1B	22	stock	unknown	6	11001101	filler	1	1	1
1B	22	stock	unknown	7	01111111	target	7	1	1
1B	22	stock	unknown	8	00110101	filler	1	1	1
1B	22	stock	unknown	9	00001101	filler	1	0	0
1B	22	stock	unknown	10	11111010	filler	1	1	0
1B	22	stock	unknown	11	01000101	filler	1	0	0
1B	22	stock	unknown	12	11110010	filler	1	1	0
1B	22	stock	unknown	13	10101010	filler	1	0	1
1B	22	stock	unknown	14	10110100	target	2	0	1
1B	22	stock	unknown	15	11011111	target	5	1	1
1B	22	stock	unknown	16	11101010	filler	1	1	0
1B	22	stock	unknown	17	10100110	filler	1	0	1
1B	22	stock	unknown	18	11000110	filler	1	0	1
1B	23	bingo	unknown	1	10001010	filler	1	0	1
1B	23	bingo	unknown	2	10101111	target	4	1	1
1B	23	bingo	unknown	3	00100000	target	5	0	1
1B	23	bingo	unknown	4	01010010	filler	1	0	1
1B	23	bingo	unknown	5	10000000	target	7	0	1
1B	23	bingo	unknown	6	11110010	filler	1	1	0
1B	23	bingo	unknown	7	00110110	filler	1	0	1
1B	23	bingo	unknown	8	11101010	filler	1	1	0
1B	23	bingo	unknown	9	01010100	target	2	0	1
1B	23	bingo	unknown	10	01011110	filler	1	1	0
1B	23	bingo	unknown	11	11000110	filler	1	0	1
1B	23	bingo	unknown	12	11000000	target	6	0	1
1B	23	bingo	unknown	13	11010010	filler	1	1	0
1B	23	bingo	unknown	14	11111101	filler	1	1	1
1B	23	bingo	unknown	15	01000101	filler	1	0	0
1B	23	bingo	unknown	16	01011101	filler	1	1	1
1B	23	bingo	unknown	17	01010111	target	3	1	1
1B	23	bingo	unknown	18	11111010	filler	1	1	0
1B	24	analyst	unknown	1	01000101	filler	1	0	0
1B	24	analyst	unknown	2	01111111	target	7	1	1
1B	24	analyst	unknown	3	00101111	target	4	0	0
1B	24	analyst	unknown	4	01101010	filler	1	1	0
1B	24	analyst	unknown	5	11111010	filler	1	1	0
1B	24	analyst	unknown	6	01000000	target	6	0	1
1B	24	analyst	unknown	7	10000001	filler	1	0	0
1B	24	analyst	unknown	8	01010101	filler	1	0	0
1B	24	analyst	unknown	9	10100111	target	3	1	1
1B	24	analyst	unknown	10	11000110	filler	1	0	1
1B	24	analyst	unknown	11	11010010	filler	1	1	0
1B	24	analyst	unknown	12	10101010	filler	1	1	0
1B	24	analyst	unknown	13	11111101	filler	1	1	1
1B	24	analyst	unknown	14	00001101	filler	1	0	0
1B	24	analyst	unknown	15	01001011	target	2	0	0
1B	24	analyst	unknown	16	01010010	filler	1	0	1
1B	24	analyst	unknown	17	11101010	filler	1	1	0
1B	24	analyst	unknown	18	10100000	target	5	0	1
1B	25	stock	unknown	1	11111010	filler	1	1	0
1B	25	stock	unknown	2	10110100	target	2	0	1
1B	25	stock	unknown	3	01111111	target	7	1	1
1B	25	stock	unknown	4	01110010	filler	1	1	0
1B	25	stock	unknown	5	11101010	filler	1	1	0
1B	25	stock	unknown	6	10000001	filler	1	0	0
1B	25	stock	unknown	7	01000001	filler	1	0	0
1B	25	stock	unknown	8	01000101	filler	1	0	0
1B	25	stock	unknown	9	10001010	filler	1	0	1
1B	25	stock	unknown	10	10111111	target	6	1	1
1B	25	stock	unknown	11	00101111	target	4	1	1
1B	25	stock	unknown	12	00001101	filler	1	0	0
1B	25	stock	unknown	13	01011111	target	5	1	1
1B	25	stock	unknown	14	11011001	filler	1	1	1
1B	25	stock	unknown	15	11010010	filler	1	0	1
1B	25	stock	unknown	16	01010111	target	3	1	1
1B	25	stock	unknown	17	01101010	filler	1	0	1
1B	25	stock	unknown	18	11000110	filler	1	0	1
1B	26	bingo	unknown	1	11110010	filler	1	0	1
1B	26	bingo	unknown	2	10100110	filler	1	0	1
1B	26	bingo	unknown	3	01010000	target	4	1	0
1B	26	bingo	unknown	4	00110110	filler	1	1	0
1B	26	bingo	unknown	5	01111111	target	7	0	0
1B	26	bingo	unknown	6	10001010	filler	1	0	1
1B	26	bingo	unknown	7	01011110	filler	1	0	1
1B	26	bingo	unknown	8	01010100	target	2	1	0
1B	26	bingo	unknown	9	01011101	filler	1	0	0
1B	26	bingo	unknown	10	10000101	filler	1	1	1
1B	26	bingo	unknown	11	10111111	target	6	1	1
1B	26	bingo	unknown	12	11001101	filler	1	0	0
1B	26	bingo	unknown	13	01010101	filler	1	1	1
1B	26	bingo	unknown	14	10100000	target	5	1	0
1B	26	bingo	unknown	15	10100111	target	3	1	1
1B	26	bingo	unknown	16	00001101	filler	1	1	1
1B	26	bingo	unknown	17	11010010	filler	1	1	0
1B	26	bingo	unknown	18	10101010	filler	1	1	0
1B	27	analyst	unknown	1	01011101	filler	1	1	1
1B	27	analyst	unknown	2	00101111	target	4	0	0
1B	27	analyst	unknown	3	10110100	target	2	1	0
1B	27	analyst	unknown	4	01000101	filler	1	0	0
1B	27	analyst	unknown	5	11000000	target	6	1	0
1B	27	analyst	unknown	6	11011111	target	5	1	1
1B	27	analyst	unknown	7	10000001	filler	1	0	0
1B	27	analyst	unknown	8	01101010	filler	1	0	1
1B	27	analyst	unknown	9	11011001	filler	1	1	1
1B	27	analyst	unknown	10	01110010	filler	1	1	0
1B	27	analyst	unknown	11	11001101	filler	1	0	0
1B	27	analyst	unknown	12	00001101	filler	1	1	1
1B	27	analyst	unknown	13	01010010	filler	1	1	0
1B	27	analyst	unknown	14	10101010	filler	1	0	1
1B	27	analyst	unknown	15	10000101	filler	1	0	0
1B	27	analyst	unknown	16	01111111	target	7	1	1
1B	27	analyst	unknown	17	10100111	target	3	0	0
1B	27	analyst	unknown	18	11111101	filler	1	1	1
1B	28	stock	unknown	1	00001101	filler	1	1	1
1B	28	stock	unknown	2	01010111	target	3	1	1
1B	28	stock	unknown	3	01000000	target	6	0	1
1B	28	stock	unknown	4	11011001	filler	1	1	1
1B	28	stock	unknown	5	01010101	filler	1	0	0
1B	28	stock	unknown	6	01010100	target	2	0	1
1B	28	stock	unknown	7	11010010	filler	1	1	0
1B	28	stock	unknown	8	11111010	filler	1	1	0
1B	28	stock	unknown	9	11001101	filler	1	0	0
1B	28	stock	unknown	10	11011111	target	5	1	1
1B	28	stock	unknown	11	10000001	filler	1	1	1
1B	28	stock	unknown	12	11111101	filler	1	0	0
1B	28	stock	unknown	13	01000101	filler	1	1	1
1B	28	stock	unknown	14	10001010	filler	1	0	1
1B	28	stock	unknown	15	01000001	filler	1	1	1
1B	28	stock	unknown	16	01111111	target	7	0	0
1B	28	stock	unknown	17	10101111	target	4	1	1
1B	28	stock	unknown	18	10100110	filler	1	0	1
1B	29	bingo	unknown	1	01110010	filler	1	0	1
1B	29	bingo	unknown	2	00101111	target	4	1	1
1B	29	bingo	unknown	3	11111101	filler	1	1	1
1B	29	bingo	unknown	4	01011000	target	3	0	1
1B	29	bingo	unknown	5	11110010	filler	1	1	0
1B	29	bingo	unknown	6	01000101	filler	1	0	0
1B	29	bingo	unknown	7	11001101	filler	1	1	1
1B	29	bingo	unknown	8	00001101	filler	1	0	0
1B	29	bingo	unknown	9	11101010	filler	1	1	0
1B	29	bingo	unknown	10	00111111	target	6	1	1
1B	29	bingo	unknown	11	11000110	filler	1	0	1
1B	29	bingo	unknown	12	11011001	filler	1	1	1
1B	29	bingo	unknown	13	01111111	target	7	1	1
1B	29	bingo	unknown	14	10110100	target	2	1	0
1B	29	bingo	unknown	15	10000101	filler	1	0	0
1B	29	bingo	unknown	16	01101010	filler	1	1	0
1B	29	bingo	unknown	17	01010010	filler	1	0	1
1B	29	bingo	unknown	18	10100000	target	5	0	1
1B	30	stock	unknown	1	01101010	filler	1	1	0
1B	30	stock	unknown	2	11011001	filler	1	1	1
1B	30	stock	unknown	3	10100111	target	3	0	0
1B	30	stock	unknown	4	00101111	target	4	1	1
1B	30	stock	unknown	5	01000001	filler	1	0	0
1B	30	stock	unknown	6	10101011	target	2	1	1
1B	30	stock	unknown	7	01110010	filler	1	1	0
1B	30	stock	unknown	8	01011101	filler	1	0	0
1B	30	stock	unknown	9	01010101	filler	1	0	0
1B	30	stock	unknown	10	01011110	filler	1	1	0
1B	30	stock	unknown	11	01000101	filler	1	0	0
1B	30	stock	unknown	12	00110110	filler	1	1	0
1B	30	stock	unknown	13	10000001	filler	1	1	1
1B	30	stock	unknown	14	01111111	target	7	0	0
1B	30	stock	unknown	15	10000101	filler	1	0	0
1B	30	stock	unknown	16	10111111	target	6	1	1
1B	30	stock	unknown	17	11000110	filler	1	0	1
1B	30	stock	unknown	18	01011111	target	5	1	1
1B	31	bingo	unknown	1	10000001	filler	1	0	0
1B	31	bingo	unknown	2	01010000	target	4	0	1
1B	31	bingo	unknown	3	01000000	target	6	0	1
1B	31	bingo	unknown	4	00110110	filler	1	1	0
1B	31	bingo	unknown	5	01111111	target	7	1	1
1B	31	bingo	unknown	6	11111010	filler	1	1	0
1B	31	bingo	unknown	7	11010010	filler	1	0	1
1B	31	bingo	unknown	8	11110010	filler	1	1	0
1B	31	bingo	unknown	9	01011101	filler	1	1	1
1B	31	bingo	unknown	10	01110010	filler	1	1	0
1B	31	bingo	unknown	11	10100000	target	5	0	1
1B	31	bingo	unknown	12	01010111	target	3	1	1
1B	31	bingo	unknown	13	11011001	filler	1	1	1
1B	31	bingo	unknown	14	10101011	target	2	1	1
1B	31	bingo	unknown	15	01010010	filler	1	0	1
1B	31	bingo	unknown	16	11101010	filler	1	1	0
1B	31	bingo	unknown	17	01000001	filler	1	0	0
1B	31	bingo	unknown	18	00001101	filler	1	0	0
1B	32	analyst	unknown	1	11010010	filler	1	0	1
1B	32	analyst	unknown	2	01010010	filler	1	1	0
1B	32	analyst	unknown	3	11011111	target	5	1	1
1B	32	analyst	unknown	4	10000000	target	7	1	0
1B	32	analyst	unknown	5	01001011	target	2	0	0
1B	32	analyst	unknown	6	10000001	filler	1	0	0
1B	32	analyst	unknown	7	01000101	filler	1	1	1
1B	32	analyst	unknown	8	11000000	target	6	1	0
1B	32	analyst	unknown	9	00110110	filler	1	0	1
1B	32	analyst	unknown	10	00110101	filler	1	1	1
1B	32	analyst	unknown	11	01011101	filler	1	1	1
1B	32	analyst	unknown	12	10101111	target	4	0	0
1B	32	analyst	unknown	13	10101010	filler	1	1	0
1B	32	analyst	unknown	14	10101000	target	3	1	0
1B	32	analyst	unknown	15	01110010	filler	1	0	1
1B	32	analyst	unknown	16	10000101	filler	1	1	1
1B	32	analyst	unknown	17	01010101	filler	1	0	0
1B	32	analyst	unknown	18	11001101	filler	1	0	0
1B	33	stock	unknown	1	01011110	filler	1	1	0
1B	33	stock	unknown	2	11111101	filler	1	1	1
1B	33	stock	unknown	3	11000000	target	6	0	1
1B	33	stock	unknown	4	00001101	filler	1	0	0
1B	33	stock	unknown	5	10100110	filler	1	1	0
1B	33	stock	unknown	6	01011101	filler	1	1	1
1B	33	stock	unknown	7	01011111	target	5	1	1
1B	33	stock	unknown	8	11111010	filler	1	1	0
1B	33	stock	unknown	9	01000101	filler	1	0	0
1B	33	stock	unknown	10	10110100	target	2	0	1
1B	33	stock	unknown	11	01110010	filler	1	0	1
1B	33	stock	unknown	12	01010010	filler	1	0	1
1B	33	stock	unknown	13	10000000	target	7	0	1
1B	33	stock	unknown	14	00110110	filler	1	1	0
1B	33	stock	unknown	15	10101111	target	4	1	1
1B	33	stock	unknown	16	01101010	filler	1	1	0
1B	33	stock	unknown	17	11010010	filler	1	0	1
1B	33	stock	unknown	18	01010111	target	3	1	1
1B	34	bingo	unknown	1	00001101	filler	1	0	0
1B	34	bingo	unknown	2	10101010	filler	1	1	0
1B	34	bingo	unknown	3	01011110	filler	1	1	0
1B	34	bingo	unknown	4	11001101	filler	1	1	1
1B	34	bingo	unknown	5	10000101	filler	1	0	0
1B	34	bingo	unknown	6	10110100	target	2	1	0
1B	34	bingo	unknown	7	11000000	target	6	0	1
1B	34	bingo	unknown	8	00100000	target	5	1	0
1B	34	bingo	unknown	9	01011101	filler	1	0	0
1B	34	bingo	unknown	10	10001010	filler	1	1	0
1B	34	bingo	unknown	11	11111010	filler	1	1	0
1B	34	bingo	unknown	12	01010010	filler	1	0	1
1B	34	bingo	unknown	13	01000101	filler	1	0	0
1B	34	bingo	unknown	14	11110010	filler	1	0	1
1B	34	bingo	unknown	15	10000000	target	7	1	0
1B	34	bingo	unknown	16	11010000	target	4	1	0
1B	34	bingo	unknown	17	01010111	target	3	0	0
1B	34	bingo	unknown	18	11000110	filler	1	0	1
1B	35	analyst	unknown	1	10100110	filler	1	1	0
1B	35	analyst	unknown	2	11010000	target	4	0	1
1B	35	analyst	unknown	3	11111101	filler	1	1	1
1B	35	analyst	unknown	4	00110101	filler	1	0	0
1B	35	analyst	unknown	5	11111010	filler	1	1	0
1B	35	analyst	unknown	6	01101010	filler	1	1	0
1B	35	analyst	unknown	7	10000000	target	7	0	1
1B	35	analyst	unknown	8	01011110	filler	1	1	0
1B	35	analyst	unknown	9	01011000	target	3	0	1
1B	35	analyst	unknown	10	10111111	target	6	1	1
1B	35	analyst	unknown	11	11011111	target	5	1	1
1B	35	analyst	unknown	12	11010010	filler	1	1	0
1B	35	analyst	unknown	13	10101010	filler	1	1	0
1B	35	analyst	unknown	14	11011001	filler	1	1	1
1B	35	analyst	unknown	15	11101010	filler	1	1	0
1B	35	analyst	unknown	16	11110010	filler	1	1	0
1B	35	analyst	unknown	17	10110100	target	2	1	0
1B	35	analyst	unknown	18	11001101	filler	1	1	1
1B	36	analyst	unknown	1	11111101	filler	1	1	1
1B	36	analyst	unknown	2	10110100	target	2	0	1
1B	36	analyst	unknown	3	11101010	filler	1	1	0
1B	36	analyst	unknown	4	11111010	filler	1	0	1
1B	36	analyst	unknown	5	10100111	target	3	1	1
1B	36	analyst	unknown	6	01101010	filler	1	1	0
1B	36	analyst	unknown	7	01011101	filler	1	0	0
1B	36	analyst	unknown	8	01110010	filler	1	1	0
1B	36	analyst	unknown	9	10100110	filler	1	1	0
1B	36	analyst	unknown	10	11010010	filler	1	1	0
1B	36	analyst	unknown	11	11001101	filler	1	1	1
1B	36	analyst	unknown	12	01000001	filler	1	1	1
1B	36	analyst	unknown	13	00101111	target	4	1	1
1B	36	analyst	unknown	14	11000000	target	6	1	0
1B	36	analyst	unknown	15	01011111	target	5	0	0
1B	36	analyst	unknown	16	10001010	filler	1	1	0
1B	36	analyst	unknown	17	01000101	filler	1	1	1
1B	36	analyst	unknown	18	01111111	target	7	0	0
1B	37	stock	unknown	1	11010010	filler	1	0	1
1B	37	stock	unknown	2	00100000	target	5	0	1
1B	37	stock	unknown	3	01000101	filler	1	1	1
1B	37	stock	unknown	4	01101010	filler	1	0	1
1B	37	stock	unknown	5	11111010	filler	1	1	0
1B	37	stock	unknown	6	00110101	filler	1	0	0
1B	37	stock	unknown	7	10000000	target	7	0	1
1B	37	stock	unknown	8	10000001	filler	1	0	0
1B	37	stock	unknown	9	10111111	target	6	1	1
1B	37	stock	unknown	10	00001101	filler	1	1	1
1B	37	stock	unknown	11	10001010	filler	1	0	1
1B	37	stock	unknown	12	11001101	filler	1	0	0
1B	37	stock	unknown	13	01010111	target	3	1	1
1B	37	stock	unknown	14	01010010	filler	1	0	1
1B	37	stock	unknown	15	10101111	target	4	1	1
1B	37	stock	unknown	16	11111101	filler	1	1	1
1B	37	stock	unknown	17	01001011	target	2	1	1
1B	37	stock	unknown	18	01000001	filler	1	0	0
1B	38	bingo	unknown	1	01010010	filler	1	1	0
1B	38	bingo	unknown	2	10101010	filler	1	1	0
1B	38	bingo	unknown	3	10100110	filler	1	0	1
1B	38	bingo	unknown	4	01010000	target	4	1	0
1B	38	bingo	unknown	5	11011001	filler	1	0	0
1B	38	bingo	unknown	6	10101011	target	2	1	1
1B	38	bingo	unknown	7	11110010	filler	1	0	1
1B	38	bingo	unknown	8	01011000	target	3	1	0
1B	38	bingo	unknown	9	10100000	target	5	0	1
1B	38	bingo	unknown	10	11010010	filler	1	1	0
1B	38	bingo	unknown	11	11111010	filler	1	0	1
1B	38	bingo	unknown	12	00110110	filler	1	1	0
1B	38	bingo	unknown	13	01010101	filler	1	0	0
1B	38	bingo	unknown	14	10001010	filler	1	0	1
1B	38	bingo	unknown	15	11111101	filler	1	1	1
1B	38	bingo	unknown	16	00001101	filler	1	1	1
1B	38	bingo	unknown	17	00111111	target	6	1	1
1B	38	bingo	unknown	18	10000000	target	7	1	0
1B	39	analyst	unknown	1	10101010	filler	1	1	0
1B	39	analyst	unknown	2	10000001	filler	1	0	0
1B	39	analyst	unknown	3	00110101	filler	1	0	0
1B	39	analyst	unknown	4	01011111	target	5	1	1
1B	39	analyst	unknown	5	01000101	filler	1	0	0
1B	39	analyst	unknown	6	10100110	filler	1	0	1
1B	39	analyst	unknown	7	10111111	target	6	1	1
1B	39	analyst	unknown	8	11101010	filler	1	1	0
1B	39	analyst	unknown	9	10100111	target	3	1	1
1B	39	analyst	unknown	10	10001010	filler	1	0	1
1B	39	analyst	unknown	11	00110110	filler	1	1	0
1B	39	analyst	unknown	12	10101111	target	4	1	1
1B	39	analyst	unknown	13	10000101	filler	1	0	0
1B	39	analyst	unknown	14	01011110	filler	1	1	0
1B	39	analyst	unknown	15	01111111	target	7	1	1
1B	39	analyst	unknown	16	01010100	target	2	0	1
1B	39	analyst	unknown	17	01010101	filler	1	0	0
1B	39	analyst	unknown	18	01010010	filler	1	0	1
1B	40	bingo	unknown	1	01011110	filler	1	1	0
1B	40	bingo	unknown	2	00110101	filler	1	0	0
1B	40	bingo	unknown	3	11010000	target	4	1	0
1B	40	bingo	unknown	4	10111111	target	6	0	0
1B	40	bingo	unknown	5	01011111	target	5	1	1
1B	40	bingo	unknown	6	10000001	filler	1	0	0
1B	40	bingo	unknown	7	10001010	filler	1	0	1
1B	40	bingo	unknown	8	01000101	filler	1	0	0
1B	40	bingo	unknown	9	10100110	filler	1	1	0
1B	40	bingo	unknown	10	01101010	filler	1	1	0
1B	40	bingo	unknown	11	11110010	filler	1	1	0
1B	40	bingo	unknown	12	01001011	target	2	0	0
1B	40	bingo	unknown	13	01010101	filler	1	0	0
1B	40	bingo	unknown	14	10100111	target	3	1	1
1B	40	bingo	unknown	15	00110110	filler	1	1	0
1B	40	bingo	unknown	16	01010010	filler	1	0	1
1B	40	bingo	unknown	17	10000000	target	7	0	1
1B	40	bingo	unknown	18	11001101	filler	1	1	1
1B	41	analyst	unknown	1	11010010	filler	1	1	0
1B	41	analyst	unknown	2	10000101	filler	1	0	0
1B	41	analyst	unknown	3	01111111	target	7	1	1
1B	41	analyst	unknown	4	10101000	target	3	1	0
1B	41	analyst	unknown	5	01010000	target	4	1	0
1B	41	analyst	unknown	6	10111111	target	6	0	0
1B	41	analyst	unknown	7	11001101	filler	1	0	0
1B	41	analyst	unknown	8	00001101	filler	1	0	0
1B	41	analyst	unknown	9	01101010	filler	1	1	0
1B	41	analyst	unknown	10	01011110	filler	1	1	0
1B	41	analyst	unknown	11	00100000	target	5	1	0
1B	41	analyst	unknown	12	00110101	filler	1	1	1
1B	41	analyst	unknown	13	11111010	filler	1	1	0
1B	41	analyst	unknown	14	01011101	filler	1	1	1
1B	41	analyst	unknown	15	11000110	filler	1	0	1
1B	41	analyst	unknown	16	10000001	filler	1	0	0
1B	41	analyst	unknown	17	10101011	target	2	0	0
1B	41	analyst	unknown	18	11111101	filler	1	1	1
1B	42	stock	unknown	1	10000101	filler	1	0	0
1B	42	stock	unknown	2	11010010	filler	1	1	0
1B	42	stock	unknown	3	01011110	filler	1	0	1
1B	42	stock	unknown	4	11101010	filler	1	1	0
1B	42	stock	unknown	5	10001010	filler	1	0	1
1B	42	stock	unknown	6	11111101	filler	1	1	1
1B	42	stock	unknown	7	00001101	filler	1	0	0
1B	42	stock	unknown	8	01101010	filler	1	1	0
1B	42	stock	unknown	9	00110101	filler	1	0	0
1B	42	stock	unknown	10	01010000	target	4	1	0
1B	42	stock	unknown	11	00111111	target	6	1	1
1B	42	stock	unknown	12	01110010	filler	1	0	1
1B	42	stock	unknown	13	01011111	target	5	1	1
1B	42	stock	unknown	14	01010101	filler	1	0	0
1B	42	stock	unknown	15	11110010	filler	1	0	1
1B	42	stock	unknown	16	10110100	target	2	1	0
1B	42	stock	unknown	17	10100111	target	3	0	0
1B	42	stock	unknown	18	10000000	target	7	0	1
1B	43	bingo	unknown	1	10000001	filler	1	1	1
1B	43	bingo	unknown	2	01010010	filler	1	1	0
1B	43	bingo	unknown	3	11000000	target	6	0	1
1B	43	bingo	unknown	4	01001011	target	2	0	0
1B	43	bingo	unknown	5	01111111	target	7	1	1
1B	43	bingo	unknown	6	10101010	filler	1	1	0
1B	43	bingo	unknown	7	00110101	filler	1	0	0
1B	43	bingo	unknown	8	10100110	filler	1	0	1
1B	43	bingo	unknown	9	11011001	filler	1	1	1
1B	43	bingo	unknown	10	11000110	filler	1	0	1
1B	43	bingo	unknown	11	01000001	filler	1	0	0
1B	43	bingo	unknown	12	01101010	filler	1	1	0
1B	43	bingo	unknown	13	10101000	target	3	0	1
1B	43	bingo	unknown	14	01000101	filler	1	0	0
1B	43	bingo	unknown	15	11011111	target	5	1	1
1B	43	bingo	unknown	16	10101111	target	4	1	1
1B	43	bingo	unknown	17	11010010	filler	1	0	1
1B	43	bingo	unknown	18	01011101	filler	1	1	1
1B	44	analyst	unknown	1	01010010	filler	1	0	1
1B	44	analyst	unknown	2	01101010	filler	1	0	1
1B	44	analyst	unknown	3	10000000	target	7	0	1
1B	44	analyst	unknown	4	10101010	filler	1	1	0
1B	44	analyst	unknown	5	11111101	filler	1	1	1
1B	44	analyst	unknown	6	01010101	filler	1	0	0
1B	44	analyst	unknown	7	10100000	target	5	0	1
1B	44	analyst	unknown	8	01011000	target	3	1	0
1B	44	analyst	unknown	9	11001101	filler	1	1	1
1B	44	analyst	unknown	10	01110010	filler	1	0	1
1B	44	analyst	unknown	11	01000001	filler	1	0	0
1B	44	analyst	unknown	12	11000000	target	6	0	1
1B	44	analyst	unknown	13	11010010	filler	1	0	1
1B	44	analyst	unknown	14	11000110	filler	1	0	1
1B	44	analyst	unknown	15	10101011	target	2	0	0
1B	44	analyst	unknown	16	11111010	filler	1	1	0
1B	44	analyst	unknown	17	01010000	target	4	1	0
1B	44	analyst	unknown	18	01011101	filler	1	1	1
1B	45	bingo	unknown	1	11010010	filler	1	1	0
1B	45	bingo	unknown	2	10000000	target	7	0	1
1B	45	bingo	unknown	3	10111111	target	6	0	0
1B	45	bingo	unknown	4	10000101	filler	1	0	0
1B	45	bingo	unknown	5	11101010	filler	1	0	1
1B	45	bingo	unknown	6	01010100	target	2	1	0
1B	45	bingo	unknown	7	10101010	filler	1	1	0
1B	45	bingo	unknown	8	10000001	filler	1	0	0
1B	45	bingo	unknown	9	01000001	filler	1	0	0
1B	45	bingo	unknown	10	01011101	filler	1	0	0
1B	45	bingo	unknown	11	01010101	filler	1	0	0
1B	45	bingo	unknown	12	11110010	filler	1	0	1
1B	45	bingo	unknown	13	10101000	target	3	1	0
1B	45	bingo	unknown	14	00110110	filler	1	1	0
1B	45	bingo	unknown	15	00110101	filler	1	0	0
1B	45	bingo	unknown	16	10100110	filler	1	0	1
1B	45	bingo	unknown	17	11010000	target	4	1	0
1B	45	bingo	unknown	18	00100000	target	5	1	0
1B	46	analyst	unknown	1	00110101	filler	1	1	1
1B	46	analyst	unknown	2	10110100	target	2	1	0
1B	46	analyst	unknown	3	11101010	filler	1	0	1
1B	46	analyst	unknown	4	11000110	filler	1	1	0
1B	46	analyst	unknown	5	11011001	filler	1	0	0
1B	46	analyst	unknown	6	11111101	filler	1	1	1
1B	46	analyst	unknown	7	11111010	filler	1	0	1
1B	46	analyst	unknown	8	01101010	filler	1	1	0
1B	46	analyst	unknown	9	10000000	target	7	0	1
1B	46	analyst	unknown	10	01011000	target	3	1	0
1B	46	analyst	unknown	11	10101111	target	4	1	1
1B	46	analyst	unknown	12	10000001	filler	1	1	1
1B	46	analyst	unknown	13	11001101	filler	1	0	0
1B	46	analyst	unknown	14	01000001	filler	1	0	0
1B	46	analyst	unknown	15	11000000	target	6	1	0
1B	46	analyst	unknown	16	01110010	filler	1	0	1
1B	46	analyst	unknown	17	10100000	target	5	1	0
1B	46	analyst	unknown	18	10101010	filler	1	0	1
1B	47	stock	unknown	1	01000001	filler	1	0	0
1B	47	stock	unknown	2	11111010	filler	1	1	0
1B	47	stock	unknown	3	10001010	filler	1	0	1
1B	47	stock	unknown	4	01011110	filler	1	0	1
1B	47	stock	unknown	5	10000001	filler	1	1	1
1B	47	stock	unknown	6	11110010	filler	1	1	0
1B	47	stock	unknown	7	01010101	filler	1	0	0
1B	47	stock	unknown	8	00110101	filler	1	0	0
1B	47	stock	unknown	9	01000101	filler	1	0	0
1B	47	stock	unknown	10	10100000	target	5	1	0
1B	47	stock	unknown	11	10111111	target	6	0	0
1B	47	stock	unknown	12	10101000	target	3	1	0
1B	47	stock	unknown	13	10101111	target	4	0	0
1B	47	stock	unknown	14	10000000	target	7	1	0
1B	47	stock	unknown	15	01010100	target	2	1	0
1B	47	stock	unknown	16	11101010	filler	1	1	0
1B	47	stock	unknown	17	11000110	filler	1	0	1
1B	47	stock	unknown	18	10101010	filler	1	1	0
1B	48	bingo	unknown	1	01011110	filler	1	1	0
1B	48	bingo	unknown	2	10001010	filler	1	0	1
1B	48	bingo	unknown	3	01111111	target	7	1	1
1B	48	bingo	unknown	4	01010010	filler	1	0	1
1B	48	bingo	unknown	5	11001101	filler	1	1	1
1B	48	bingo	unknown	6	11010010	filler	1	0	1
1B	48	bingo	unknown	7	00001101	filler	1	0	0
1B	48	bingo	unknown	8	01010111	target	3	1	1
1B	48	bingo	unknown	9	01001011	target	2	0	0
1B	48	bingo	unknown	10	00111111	target	6	1	1
1B	48	bingo	unknown	11	11101010	filler	1	1	0
1B	48	bingo	unknown	12	01000101	filler	1	0	0
1B	48	bingo	unknown	13	10000101	filler	1	0	0
1B	48	bingo	unknown	14	10101111	target	4	1	1
1B	48	bingo	unknown	15	11111101	filler	1	1	1
1B	48	bingo	unknown	16	00110110	filler	1	1	0
1B	48	bingo	unknown	17	10100110	filler	1	0	1
1B	48	bingo	unknown	18	11011111	target	5	1	1
1B	49	bingo	unknown	1	10100110	filler	1	0	1
1B	49	bingo	unknown	2	10000101	filler	1	0	0
1B	49	bingo	unknown	3	11111010	filler	1	1	0
1B	49	bingo	unknown	4	11000110	filler	1	0	1
1B	49	bingo	unknown	5	01011110	filler	1	1	0
1B	49	bingo	unknown	6	11011111	target	5	1	1
1B	49	bingo	unknown	7	01111111	target	7	1	1
1B	49	bingo	unknown	8	00110101	filler	1	0	0
1B	49	bingo	unknown	9	10101111	target	4	1	1
1B	49	bingo	unknown	10	00110110	filler	1	1	0
1B	49	bingo	unknown	11	01011000	target	3	0	1
1B	49	bingo	unknown	12	01110010	filler	1	1	0
1B	49	bingo	unknown	13	11000000	target	6	0	1
1B	49	bingo	unknown	14	01000101	filler	1	0	0
1B	49	bingo	unknown	15	11011001	filler	1	1	1
1B	49	bingo	unknown	16	10101011	target	2	1	1
1B	49	bingo	unknown	17	10001010	filler	1	0	1
1B	49	bingo	unknown	18	10101010	filler	1	1	0
1B	50	analyst	unknown	1	10001010	filler	1	1	0
1B	50	analyst	unknown	2	01010101	filler	1	0	0
1B	50	analyst	unknown	3	11101010	filler	1	1	0
1B	50	analyst	unknown	4	00111111	target	6	1	1
1B	50	analyst	unknown	5	11110010	filler	1	1	0
1B	50	analyst	unknown	6	00110110	filler	1	1	0
1B	50	analyst	unknown	7	01010111	target	3	1	1
1B	50	analyst	unknown	8	01111111	target	7	1	1
1B	50	analyst	unknown	9	10101011	target	2	0	0
1B	50	analyst	unknown	10	01011111	target	5	0	0
1B	50	analyst	unknown	11	11001101	filler	1	0	0
1B	50	analyst	unknown	12	01011110	filler	1	1	0
1B	50	analyst	unknown	13	01000001	filler	1	0	0
1B	50	analyst	unknown	14	01011101	filler	1	0	0
1B	50	analyst	unknown	15	01010010	filler	1	1	0
1B	50	analyst	unknown	16	10101111	target	4	0	0
1B	50	analyst	unknown	17	00110101	filler	1	0	0
1B	50	analyst	unknown	18	10000001	filler	1	0	0
1B	51	bingo	unknown	1	11001101	filler	1	0	0
1B	51	bingo	unknown	2	10101010	filler	1	1	0
1B	51	bingo	unknown	3	11000000	target	6	1	0
1B	51	bingo	unknown	4	01101010	filler	1	0	1
1B	51	bingo	unknown	5	01000001	filler	1	1	1
1B	51	bingo	unknown	6	11110010	filler	1	0	1
1B	51	bingo	unknown	7	11000110	filler	1	1	0
1B	51	bingo	unknown	8	11010000	target	4	1	0
1B	51	bingo	unknown	9	11011001	filler	1	0	0
1B	51	bingo	unknown	10	01111111	target	7	0	0
1B	51	bingo	unknown	11	11011111	target	5	0	0
1B	51	bingo	unknown	12	01010101	filler	1	1	1
1B	51	bingo	unknown	13	01110010	filler	1	1	0
1B	51	bingo	unknown	14	01001011	target	2	0	0
1B	51	bingo	unknown	15	01010010	filler	1	1	0
1B	51	bingo	unknown	16	10101000	target	3	0	1
1B	51	bingo	unknown	17	10001010	filler	1	1	0
1B	51	bingo	unknown	18	00110101	filler	1	1	1
1B	52	analyst	unknown	1	01011101	filler	1	0	0
1B	52	analyst	unknown	2	11011111	target	5	0	0
1B	52	analyst	unknown	3	00110110	filler	1	1	0
1B	52	analyst	unknown	4	11011001	filler	1	1	1
1B	52	analyst	unknown	5	01000000	target	6	0	1
1B	52	analyst	unknown	6	01110010	filler	1	1	0
1B	52	analyst	unknown	7	11000110	filler	1	0	1
1B	52	analyst	unknown	8	11110010	filler	1	1	0
1B	52	analyst	unknown	9	10000001	filler	1	0	0
1B	52	analyst	unknown	10	01000001	filler	1	0	0
1B	52	analyst	unknown	11	01000101	filler	1	0	0
1B	52	analyst	unknown	12	01010101	filler	1	0	0
1B	52	analyst	unknown	13	01010100	target	2	1	0
1B	52	analyst	unknown	14	00001101	filler	1	0	0
1B	52	analyst	unknown	15	10000000	target	7	0	1
1B	52	analyst	unknown	16	01010000	target	4	1	0
1B	52	analyst	unknown	17	01011000	target	3	1	0
1B	52	analyst	unknown	18	11010010	filler	1	1	0
1B	53	analyst	unknown	1	01110010	filler	1	1	0
1B	53	analyst	unknown	2	11101010	filler	1	1	0
1B	53	analyst	unknown	3	11001101	filler	1	0	0
1B	53	analyst	unknown	4	11110010	filler	1	1	0
1B	53	analyst	unknown	5	01010100	target	2	1	0
1B	53	analyst	unknown	6	01011111	target	5	0	0
1B	53	analyst	unknown	7	01010101	filler	1	1	1
1B	53	analyst	unknown	8	00110110	filler	1	1	0
1B	53	analyst	unknown	9	11010010	filler	1	1	0
1B	53	analyst	unknown	10	10000000	target	7	0	1
1B	53	analyst	unknown	11	10111111	target	6	1	1
1B	53	analyst	unknown	12	11010000	target	4	1	0
1B	53	analyst	unknown	13	10101000	target	3	1	0
1B	53	analyst	unknown	14	01010010	filler	1	1	0
1B	53	analyst	unknown	15	11111010	filler	1	1	0
1B	53	analyst	unknown	16	10000001	filler	1	0	0
1B	53	analyst	unknown	17	01000101	filler	1	0	0
1B	53	analyst	unknown	18	01011101	filler	1	1	1
1B	54	stock	unknown	1	10100110	filler	1	0	1
1B	54	stock	unknown	2	01011101	filler	1	1	1
1B	54	stock	unknown	3	10001010	filler	1	0	1
1B	54	stock	unknown	4	01010000	target	4	0	1
1B	54	stock	unknown	5	10101011	target	2	1	1
1B	54	stock	unknown	6	11110010	filler	1	0	1
1B	54	stock	unknown	7	01011000	target	3	1	0
1B	54	stock	unknown	8	01011110	filler	1	1	0
1B	54	stock	unknown	9	00110110	filler	1	1	0
1B	54	stock	unknown	10	01010101	filler	1	0	0
1B	54	stock	unknown	11	01101010	filler	1	0	1
1B	54	stock	unknown	12	01000101	filler	1	1	1
1B	54	stock	unknown	13	01000001	filler	1	1	1
1B	54	stock	unknown	14	01000000	target	6	0	1
1B	54	stock	unknown	15	11111010	filler	1	1	0
1B	54	stock	unknown	16	01111111	target	7	1	1
1B	54	stock	unknown	17	01011111	target	5	1	1
1B	54	stock	unknown	18	11111101	filler	1	1	1
1B	55	bingo	unknown	1	11001101	filler	1	1	1
1B	55	bingo	unknown	2	01010111	target	3	1	1
1B	55	bingo	unknown	3	01010100	target	2	0	1
1B	55	bingo	unknown	4	10000001	filler	1	0	0
1B	55	bingo	unknown	5	11010000	target	4	0	1
1B	55	bingo	unknown	6	10000000	target	7	0	1
1B	55	bingo	unknown	7	11011001	filler	1	1	1
1B	55	bingo	unknown	8	01010010	filler	1	0	1
1B	55	bingo	unknown	9	01101010	filler	1	1	0
1B	55	bingo	unknown	10	11101010	filler	1	1	0
1B	55	bingo	unknown	11	10100110	filler	1	0	1
1B	55	bingo	unknown	12	01011111	target	5	1	1
1B	55	bingo	unknown	13	10111111	target	6	1	1
1B	55	bingo	unknown	14	01000001	filler	1	0	0
1B	55	bingo	unknown	15	01000101	filler	1	0	0
1B	55	bingo	unknown	16	00110110	filler	1	1	0
1B	55	bingo	unknown	17	11010010	filler	1	0	1
1B	55	bingo	unknown	18	01011110	filler	1	1	0
1B	56	analyst	unknown	1	10100110	filler	1	0	1
1B	56	analyst	unknown	2	11111010	filler	1	1	0
1B	56	analyst	unknown	3	00110110	filler	1	1	0
1B	56	analyst	unknown	4	01010010	filler	1	0	1
1B	56	analyst	unknown	5	01011110	filler	1	0	1
1B	56	analyst	unknown	6	10100111	target	3	0	0
1B	56	analyst	unknown	7	10000101	filler	1	1	1
1B	56	analyst	unknown	8	01011111	target	5	0	0
1B	56	analyst	unknown	9	01000001	filler	1	1	1
1B	56	analyst	unknown	10	01111111	target	7	1	1
1B	56	analyst	unknown	11	11000000	target	6	1	0
1B	56	analyst	unknown	12	10001010	filler	1	0	1
1B	56	analyst	unknown	13	01011101	filler	1	1	1
1B	56	analyst	unknown	14	00001101	filler	1	1	1
1B	56	analyst	unknown	15	01110010	filler	1	1	0
1B	56	analyst	unknown	16	11011001	filler	1	1	1
1B	56	analyst	unknown	17	10101011	target	2	1	1
1B	56	analyst	unknown	18	11010000	target	4	1	0
1B	57	stock	unknown	1	10001010	filler	1	0	1
1B	57	stock	unknown	2	10100110	filler	1	0	1
1B	57	stock	unknown	3	11111101	filler	1	1	1
1B	57	stock	unknown	4	00111111	target	6	1	1
1B	57	stock	unknown	5	01011110	filler	1	1	0
1B	57	stock	unknown	6	00001101	filler	1	0	0
1B	57	stock	unknown	7	10101111	target	4	0	0
1B	57	stock	unknown	8	10101000	target	3	1	0
1B	57	stock	unknown	9	11110010	filler	1	0	1
1B	57	stock	unknown	10	01110010	filler	1	0	1
1B	57	stock	unknown	11	11001101	filler	1	0	0
1B	57	stock	unknown	12	01010101	filler	1	0	0
1B	57	stock	unknown	13	10000000	target	7	0	1
1B	57	stock	unknown	14	10000101	filler	1	0	0
1B	57	stock	unknown	15	00110101	filler	1	1	1
1B	57	stock	unknown	16	00110110	filler	1	0	1
1B	57	stock	unknown	17	10110100	target	2	0	1
1B	57	stock	unknown	18	11011111	target	5	1	1
1B	58	analyst	unknown	1	11011001	filler	1	1	1
1B	58	analyst	unknown	2	10101011	target	2	0	0
1B	58	analyst	unknown	3	11010000	target	4	1	0
1B	58	analyst	unknown	4	10000001	filler	1	1	1
1B	58	analyst	unknown	5	10000101	filler	1	1	1
1B	58	analyst	unknown	6	01011110	filler	1	1	0
1B	58	analyst	unknown	7	10000000	target	7	1	0
1B	58	analyst	unknown	8	01010101	filler	1	0	0
1B	58	analyst	unknown	9	11111010	filler	1	1	0
1B	58	analyst	unknown	10	10101000	target	3	1	0
1B	58	analyst	unknown	11	00110101	filler	1	1	1
1B	58	analyst	unknown	12	01011101	filler	1	0	0
1B	58	analyst	unknown	13	01110010	filler	1	1	0
1B	58	analyst	unknown	14	00100000	target	5	1	0
1B	58	analyst	unknown	15	10100110	filler	1	1	0
1B	58	analyst	unknown	16	10111111	target	6	0	0
1B	58	analyst	unknown	17	11111101	filler	1	1	1
1B	58	analyst	unknown	18	00001101	filler	1	1	1
1B	59	stock	unknown	1	01101010	filler	1	1	0
1B	59	stock	unknown	2	01000101	filler	1	0	0
1B	59	stock	unknown	3	10100110	filler	1	1	0
1B	59	stock	unknown	4	00110110	filler	1	0	1
1B	59	stock	unknown	5	01010010	filler	1	1	0
1B	59	stock	unknown	6	01010111	target	3	1	1
1B	59	stock	unknown	7	11111010	filler	1	1	0
1B	59	stock	unknown	8	01010000	target	4	0	1
1B	59	stock	unknown	9	01110010	filler	1	0	1
1B	59	stock	unknown	10	01000000	target	6	0	1
1B	59	stock	unknown	11	11101010	filler	1	1	0
1B	59	stock	unknown	12	10101011	target	2	0	0
1B	59	stock	unknown	13	00110101	filler	1	0	0
1B	59	stock	unknown	14	10000001	filler	1	0	0
1B	59	stock	unknown	15	01111111	target	7	1	1
1B	59	stock	unknown	16	11011111	target	5	1	1
1B	59	stock	unknown	17	11000110	filler	1	0	1
1B	59	stock	unknown	18	10101010	filler	1	1	0
1B	60	bingo	unknown	1	11011001	filler	1	1	1
1B	60	bingo	unknown	2	01011101	filler	1	0	0
1B	60	bingo	unknown	3	10101011	target	2	0	0
1B	60	bingo	unknown	4	01011110	filler	1	0	1
1B	60	bingo	unknown	5	01101010	filler	1	1	0
1B	60	bingo	unknown	6	00101111	target	4	0	0
1B	60	bingo	unknown	7	10100110	filler	1	0	1
1B	60	bingo	unknown	8	01111111	target	7	0	0
1B	60	bingo	unknown	9	10111111	target	6	0	0
1B	60	bingo	unknown	10	00001101	filler	1	1	1
1B	60	bingo	unknown	11	10100111	target	3	0	0
1B	60	bingo	unknown	12	11011111	target	5	0	0
1B	60	bingo	unknown	13	00110110	filler	1	1	0
1B	60	bingo	unknown	14	10101010	filler	1	0	1
1B	60	bingo	unknown	15	00110101	filler	1	1	1
1B	60	bingo	unknown	16	10001010	filler	1	1	0
1B	60	bingo	unknown	17	11001101	filler	1	1	1
1B	60	bingo	unknown	18	11110010	filler	1	1	0
1B	61	analyst	unknown	1	11011001	filler	1	1	1
1B	61	analyst	unknown	2	01011101	filler	1	1	1
1B	61	analyst	unknown	3	01111111	target	7	1	1
1B	61	analyst	unknown	4	10000101	filler	1	0	0
1B	61	analyst	unknown	5	11111010	filler	1	1	0
1B	61	analyst	unknown	6	00100000	target	5	0	1
1B	61	analyst	unknown	7	01000000	target	6	0	1
1B	61	analyst	unknown	8	11101010	filler	1	1	0
1B	61	analyst	unknown	9	01110010	filler	1	0	1
1B	61	analyst	unknown	10	00110110	filler	1	1	0
1B	61	analyst	unknown	11	00101111	target	4	1	1
1B	61	analyst	unknown	12	00001101	filler	1	1	1
1B	61	analyst	unknown	13	01001011	target	2	0	0
1B	61	analyst	unknown	14	01101010	filler	1	0	1
1B	61	analyst	unknown	15	10000001	filler	1	0	0
1B	61	analyst	unknown	16	01011110	filler	1	1	0
1B	61	analyst	unknown	17	01000101	filler	1	0	0
1B	61	analyst	unknown	18	01010111	target	3	1	1
1B	62	stock	unknown	1	01011110	filler	1	1	0
1B	62	stock	unknown	2	00110101	filler	1	1	1
1B	62	stock	unknown	3	01000000	target	6	0	1
1B	62	stock	unknown	4	10100110	filler	1	0	1
1B	62	stock	unknown	5	01001011	target	2	1	1
1B	62	stock	unknown	6	01111111	target	7	1	1
1B	62	stock	unknown	7	10000101	filler	1	1	1
1B	62	stock	unknown	8	11010010	filler	1	0	1
1B	62	stock	unknown	9	01000101	filler	1	0	0
1B	62	stock	unknown	10	10100111	target	3	1	1
1B	62	stock	unknown	11	10001010	filler	1	0	1
1B	62	stock	unknown	12	00001101	filler	1	0	0
1B	62	stock	unknown	13	01011101	filler	1	1	1
1B	62	stock	unknown	14	11110010	filler	1	1	0
1B	62	stock	unknown	15	10101111	target	4	1	1
1B	62	stock	unknown	16	00100000	target	5	0	1
1B	62	stock	unknown	17	11111010	filler	1	1	0
1B	62	stock	unknown	18	01101010	filler	1	1	0
1B	63	bingo	unknown	1	11001101	filler	1	1	1
1B	63	bingo	unknown	2	10111111	target	6	1	1
1B	63	bingo	unknown	3	01011110	filler	1	0	1
1B	63	bingo	unknown	4	11101010	filler	1	0	1
1B	63	bingo	unknown	5	10001010	filler	1	1	0
1B	63	bingo	unknown	6	01111111	target	7	1	1
1B	63	bingo	unknown	7	00110110	filler	1	1	0
1B	63	bingo	unknown	8	01010111	target	3	0	0
1B	63	bingo	unknown	9	01011111	target	5	0	0
1B	63	bingo	unknown	10	11000110	filler	1	0	1
1B	63	bingo	unknown	11	01010010	filler	1	1	0
1B	63	bingo	unknown	12	01011101	filler	1	0	0
1B	63	bingo	unknown	13	11010000	target	4	1	0
1B	63	bingo	unknown	14	10101010	filler	1	1	0
1B	63	bingo	unknown	15	00110101	filler	1	1	1
1B	63	bingo	unknown	16	01000101	filler	1	0	0
1B	63	bingo	unknown	17	01010100	target	2	0	1
1B	63	bingo	unknown	18	00001101	filler	1	0	0
1B	64	analyst	unknown	1	00001101	filler	1	0	0
1B	64	analyst	unknown	2	01101010	filler	1	1	0
1B	64	analyst	unknown	3	01011111	target	5	0	0
1B	64	analyst	unknown	4	00110110	filler	1	1	0
1B	64	analyst	unknown	5	01010010	filler	1	1	0
1B	64	analyst	unknown	6	01000001	filler	1	0	0
1B	64	analyst	unknown	7	10001010	filler	1	1	0
1B	64	analyst	unknown	8	01010100	target	2	1	0
1B	64	analyst	unknown	9	01011110	filler	1	1	0
1B	64	analyst	unknown	10	11000110	filler	1	1	0
1B	64	analyst	unknown	11	01010101	filler	1	0	0
1B	64	analyst	unknown	12	11000000	target	6	0	1
1B	64	analyst	unknown	13	10101111	target	4	1	1
1B	64	analyst	unknown	14	10000000	target	7	0	1
1B	64	analyst	unknown	15	11111101	filler	1	1	1
1B	64	analyst	unknown	16	10100110	filler	1	0	1
1B	64	analyst	unknown	17	01000101	filler	1	0	0
1B	64	analyst	unknown	18	01011000	target	3	1	0
1B	65	bingo	unknown	1	11110010	filler	1	0	1
1B	65	bingo	unknown	2	11011001	filler	1	1	1
1B	65	bingo	unknown	3	10000000	target	7	1	0
1B	65	bingo	unknown	4	10101010	filler	1	0	1
1B	65	bingo	unknown	5	10000001	filler	1	1	1
1B	65	bingo	unknown	6	11001101	filler	1	0	0
1B	65	bingo	unknown	7	01000000	target	6	0	1
1B	65	bingo	unknown	8	10001010	filler	1	0	1
1B	65	bingo	unknown	9	01010101	filler	1	1	1
1B	65	bingo	unknown	10	01010010	filler	1	1	0
1B	65	bingo	unknown	11	00110110	filler	1	0	1
1B	65	bingo	unknown	12	01001011	target	2	1	1
1B	65	bingo	unknown	13	10000101	filler	1	0	0
1B	65	bingo	unknown	14	10101000	target	3	0	1
1B	65	bingo	unknown	15	00101111	target	4	1	1
1B	65	bingo	unknown	16	01011110	filler	1	0	1
1B	65	bingo	unknown	17	11011111	target	5	0	0
1B	65	bingo	unknown	18	10100110	filler	1	1	0
1B	66	analyst	unknown	1	01110010	filler	1	1	0
1B	66	analyst	unknown	2	11000110	filler	1	0	1
1B	66	analyst	unknown	3	01011111	target	5	1	1
1B	66	analyst	unknown	4	10101010	filler	1	1	0
1B	66	analyst	unknown	5	11010000	target	4	1	0
1B	66	analyst	unknown	6	01000001	filler	1	0	0
1B	66	analyst	unknown	7	10000000	target	7	1	0
1B	66	analyst	unknown	8	11101010	filler	1	1	0
1B	66	analyst	unknown	9	01011101	filler	1	1	1
1B	66	analyst	unknown	10	01011110	filler	1	0	1
1B	66	analyst	unknown	11	10100111	target	3	0	0
1B	66	analyst	unknown	12	11001101	filler	1	0	0
1B	66	analyst	unknown	13	11010010	filler	1	0	1
1B	66	analyst	unknown	14	10110100	target	2	1	0
1B	66	analyst	unknown	15	10000001	filler	1	1	1
1B	66	analyst	unknown	16	00110110	filler	1	0	1
1B	66	analyst	unknown	17	10111111	target	6	0	0
1B	66	analyst	unknown	18	01101010	filler	1	1	0
1B	67	stock	unknown	1	11010010	filler	1	0	1
1B	67	stock	unknown	2	01110010	filler	1	0	1
1B	67	stock	unknown	3	01000101	filler	1	1	1
1B	67	stock	unknown	4	11111101	filler	1	1	1
1B	67	stock	unknown	5	11101010	filler	1	1	0
1B	67	stock	unknown	6	01010010	filler	1	0	1
1B	67	stock	unknown	7	11010000	target	4	0	1
1B	67	stock	unknown	8	10000101	filler	1	1	1
1B	67	stock	unknown	9	01111111	target	7	1	1
1B	67	stock	unknown	10	01011111	target	5	1	1
1B	67	stock	unknown	11	01010101	filler	1	0	0
1B	67	stock	unknown	12	01101010	filler	1	0	1
1B	67	stock	unknown	13	10101000	target	3	1	0
1B	67	stock	unknown	14	11000000	target	6	0	1
1B	67	stock	unknown	15	10000001	filler	1	0	0
1B	67	stock	unknown	16	10101011	target	2	1	1
1B	67	stock	unknown	17	01000001	filler	1	0	0
1B	67	stock	unknown	18	01011110	filler	1	1	0
1B	68	stock	unknown	1	00110101	filler	1	0	0
1B	68	stock	unknown	2	10101010	filler	1	1	0
1B	68	stock	unknown	3	01110010	filler	1	1	0
1B	68	stock	unknown	4	10000001	filler	1	0	0
1B	68	stock	unknown	5	10000101	filler	1	0	0
1B	68	stock	unknown	6	11111101	filler	1	1	1
1B	68	stock	unknown	7	10101111	target	4	1	1
1B	68	stock	unknown	8	01010010	filler	1	1	0
1B	68	stock	unknown	9	11010010	filler	1	1	0
1B	68	stock	unknown	10	01010101	filler	1	0	0
1B	68	stock	unknown	11	11011001	filler	1	1	1
1B	68	stock	unknown	12	10110100	target	2	1	0
1B	68	stock	unknown	13	00111111	target	6	1	1
1B	68	stock	unknown	14	01111111	target	7	1	1
1B	68	stock	unknown	15	01011111	target	5	1	1
1B	68	stock	unknown	16	11001101	filler	1	1	1
1B	68	stock	unknown	17	01011000	target	3	1	0
1B	68	stock	unknown	18	10100110	filler	1	0	1
1B	69	bingo	unknown	1	10001010	filler	1	0	1
1B	69	bingo	unknown	2	10101011	target	2	1	1
1B	69	bingo	unknown	3	01111111	target	7	1	1
1B	69	bingo	unknown	4	00110110	filler	1	0	1
1B	69	bingo	unknown	5	01010000	target	4	0	1
1B	69	bingo	unknown	6	10000101	filler	1	0	0
1B	69	bingo	unknown	7	01010101	filler	1	1	1
1B	69	bingo	unknown	8	01000101	filler	1	0	0
1B	69	bingo	unknown	9	11011111	target	5	1	1
1B	69	bingo	unknown	10	01011110	filler	1	1	0
1B	69	bingo	unknown	11	11111010	filler	1	1	0
1B	69	bingo	unknown	12	11000000	target	6	0	1
1B	69	bingo	unknown	13	11111101	filler	1	1	1
1B	69	bingo	unknown	14	11011001	filler	1	1	1
1B	69	bingo	unknown	15	01010111	target	3	1	1
1B	69	bingo	unknown	16	11001101	filler	1	1	1
1B	69	bingo	unknown	17	10101010	filler	1	0	1
1B	69	bingo	unknown	18	00001101	filler	1	0	0
1B	70	stock	unknown	1	00001101	filler	1	1	1
1B	70	stock	unknown	2	01000101	filler	1	0	0
1B	70	stock	unknown	3	01110010	filler	1	1	0
1B	70	stock	unknown	4	01011111	target	5	1	1
1B	70	stock	unknown	5	11010010	filler	1	0	1
1B	70	stock	unknown	6	00110101	filler	1	0	0
1B	70	stock	unknown	7	00110110	filler	1	1	0
1B	70	stock	unknown	8	10001010	filler	1	1	0
1B	70	stock	unknown	9	01111111	target	7	1	1
1B	70	stock	unknown	10	01001011	target	2	0	0
1B	70	stock	unknown	11	10000001	filler	1	1	1
1B	70	stock	unknown	12	10000101	filler	1	0	0
1B	70	stock	unknown	13	01000000	target	6	0	1
1B	70	stock	unknown	14	11011001	filler	1	1	1
1B	70	stock	unknown	15	10101111	target	4	1	1
1B	70	stock	unknown	16	01010111	target	3	1	1
1B	70	stock	unknown	17	11000110	filler	1	0	1
1B	70	stock	unknown	18	10101010	filler	1	1	0
1B	71	analyst	unknown	1	01010010	filler	1	1	0
1B	71	analyst	unknown	2	10101011	target	2	0	0
1B	71	analyst	unknown	3	11010010	filler	1	1	0
1B	71	analyst	unknown	4	00001101	filler	1	1	1
1B	71	analyst	unknown	5	11010000	target	4	0	1
1B	71	analyst	unknown	6	10111111	target	6	0	0
1B	71	analyst	unknown	7	11101010	filler	1	1	0
1B	71	analyst	unknown	8	11111010	filler	1	1	0
1B	71	analyst	unknown	9	10100110	filler	1	1	0
1B	71	analyst	unknown	10	11001101	filler	1	0	0
1B	71	analyst	unknown	11	00100000	target	5	0	1
1B	71	analyst	unknown	12	11110010	filler	1	1	0
1B	71	analyst	unknown	13	01011101	filler	1	0	0
1B	71	analyst	unknown	14	01111111	target	7	1	1
1B	71	analyst	unknown	15	10101000	target	3	1	0
1B	71	analyst	unknown	16	10101010	filler	1	1	0
1B	71	analyst	unknown	17	10001010	filler	1	0	1
1B	71	analyst	unknown	18	11011001	filler	1	1	1
1B	72	stock	unknown	1	11111101	filler	1	1	1
1B	72	stock	unknown	2	10001010	filler	1	0	1
1B	72	stock	unknown	3	10101000	target	3	0	1
1B	72	stock	unknown	4	01000101	filler	1	0	0
1B	72	stock	unknown	5	01010101	filler	1	0	0
1B	72	stock	unknown	6	01011101	filler	1	1	1
1B	72	stock	unknown	7	11010000	target	4	0	1
1B	72	stock	unknown	8	10101010	filler	1	1	0
1B	72	stock	unknown	9	10111111	target	6	1	1
1B	72	stock	unknown	10	11011111	target	5	1	1
1B	72	stock	unknown	11	11001101	filler	1	0	0
1B	72	stock	unknown	12	10101011	target	2	1	1
1B	72	stock	unknown	13	01010010	filler	1	1	0
1B	72	stock	unknown	14	00001101	filler	1	0	0
1B	72	stock	unknown	15	10000000	target	7	0	1
1B	72	stock	unknown	16	00110101	filler	1	0	0
1B	72	stock	unknown	17	01000001	filler	1	1	1
1B	72	stock	unknown	18	10100110	filler	1	0	1
1B	73	stock	unknown	1	01110010	filler	1	0	1
1B	73	stock	unknown	2	11111010	filler	1	1	0
1B	73	stock	unknown	3	11011001	filler	1	0	0
1B	73	stock	unknown	4	10101011	target	2	0	0
1B	73	stock	unknown	5	10101111	target	4	1	1
1B	73	stock	unknown	6	10100110	filler	1	1	0
1B	73	stock	unknown	7	01010111	target	3	1	1
1B	73	stock	unknown	8	00100000	target	5	0	1
1B	73	stock	unknown	9	11110010	filler	1	1	0
1B	73	stock	unknown	10	10101010	filler	1	1	0
1B	73	stock	unknown	11	10000101	filler	1	0	0
1B	73	stock	unknown	12	11000110	filler	1	1	0
1B	73	stock	unknown	13	00111111	target	6	1	1
1B	73	stock	unknown	14	11010010	filler	1	0	1
1B	73	stock	unknown	15	00110101	filler	1	1	1
1B	73	stock	unknown	16	00001101	filler	1	1	1
1B	73	stock	unknown	17	01111111	target	7	1	1
1B	73	stock	unknown	18	01010101	filler	1	0	0
1B	74	bingo	unknown	1	11011001	filler	1	1	1
1B	74	bingo	unknown	2	01110010	filler	1	1	0
1B	74	bingo	unknown	3	11000000	target	6	0	1
1B	74	bingo	unknown	4	10100111	target	3	1	1
1B	74	bingo	unknown	5	10000000	target	7	0	1
1B	74	bingo	unknown	6	10000001	filler	1	0	0
1B	74	bingo	unknown	7	11111010	filler	1	1	0
1B	74	bingo	unknown	8	11000110	filler	1	1	0
1B	74	bingo	unknown	9	01011101	filler	1	1	1
1B	74	bingo	unknown	10	10000101	filler	1	0	0
1B	74	bingo	unknown	11	10100110	filler	1	0	1
1B	74	bingo	unknown	12	01010000	target	4	0	1
1B	74	bingo	unknown	13	01011110	filler	1	1	0
1B	74	bingo	unknown	14	00110110	filler	1	0	1
1B	74	bingo	unknown	15	10110100	target	2	0	1
1B	74	bingo	unknown	16	01011111	target	5	1	1
1B	74	bingo	unknown	17	11001101	filler	1	1	1
1B	74	bingo	unknown	18	11111101	filler	1	1	1
1B	75	analyst	unknown	1	01011101	filler	1	1	1
1B	75	analyst	unknown	2	10001010	filler	1	0	1
1B	75	analyst	unknown	3	10000001	filler	1	0	0
1B	75	analyst	unknown	4	11010010	filler	1	1	0
1B	75	analyst	unknown	5	00001101	filler	1	0	0
1B	75	analyst	unknown	6	10101111	target	4	0	0
1B	75	analyst	unknown	7	01111111	target	7	1	1
1B	75	analyst	unknown	8	01010101	filler	1	0	0
1B	75	analyst	unknown	9	00110110	filler	1	1	0
1B	75	analyst	unknown	10	10110100	target	2	0	1
1B	75	analyst	unknown	11	01000101	filler	1	1	1
1B	75	analyst	unknown	12	01011111	target	5	1	1
1B	75	analyst	unknown	13	11111101	filler	1	1	1
1B	75	analyst	unknown	14	10100111	target	3	1	1
1B	75	analyst	unknown	15	00111111	target	6	1	1
1B	75	analyst	unknown	16	10100110	filler	1	1	0
1B	75	analyst	unknown	17	11011001	filler	1	1	1
1B	75	analyst	unknown	18	11111010	filler	1	0	1
1B	76	stock	unknown	1	10000001	filler	1	1	1
1B	76	stock	unknown	2	00100000	target	5	0	1
1B	76	stock	unknown	3	01010100	target	2	0	1
1B	76	stock	unknown	4	11000110	filler	1	1	0
1B	76	stock	unknown	5	11111101	filler	1	0	0
1B	76	stock	unknown	6	01000101	filler	1	1	1
1B	76	stock	unknown	7	00101111	target	4	0	0
1B	76	stock	unknown	8	01101010	filler	1	0	1
1B	76	stock	unknown	9	01000001	filler	1	1	1
1B	76	stock	unknown	10	01111111	target	7	0	0
1B	76	stock	unknown	11	10000101	filler	1	1	1
1B	76	stock	unknown	12	11111010	filler	1	0	1
1B	76	stock	unknown	13	11101010	filler	1	0	1
1B	76	stock	unknown	14	11000000	target	6	1	0
1B	76	stock	unknown	15	10100111	target	3	0	0
1B	76	stock	unknown	16	01010101	filler	1	0	0
1B	76	stock	unknown	17	01110010	filler	1	1	0
1B	76	stock	unknown	18	00110101	filler	1	1	1
1B	77	bingo	unknown	1	00110101	filler	1	0	0
1B	77	bingo	unknown	2	10101010	filler	1	1	0
1B	77	bingo	unknown	3	01010000	target	4	1	0
1B	77	bingo	unknown	4	01000000	target	6	1	0
1B	77	bingo	unknown	5	11111101	filler	1	0	0
1B	77	bingo	unknown	6	01011110	filler	1	1	0
1B	77	bingo	unknown	7	00100000	target	5	0	1
1B	77	bingo	unknown	8	10100111	target	3	0	0
1B	77	bingo	unknown	9	10000101	filler	1	0	0
1B	77	bingo	unknown	10	11001101	filler	1	0	0
1B	77	bingo	unknown	11	10100110	filler	1	0	1
1B	77	bingo	unknown	12	11111010	filler	1	1	0
1B	77	bingo	unknown	13	01101010	filler	1	1	0
1B	77	bingo	unknown	14	01111111	target	7	1	1
1B	77	bingo	unknown	15	01010101	filler	1	0	0
1B	77	bingo	unknown	16	01001011	target	2	0	0
1B	77	bingo	unknown	17	11010010	filler	1	1	0
1B	77	bingo	unknown	18	11101010	filler	1	1	0
1B	78	analyst	unknown	1	01110010	filler	1	1	0
1B	78	analyst	unknown	2	00111111	target	6	1	1
1B	78	analyst	unknown	3	11110010	filler	1	1	0
1B	78	analyst	unknown	4	00110101	filler	1	0	0
1B	78	analyst	unknown	5	01011000	target	3	0	1
1B	78	analyst	unknown	6	11011001	filler	1	1	1
1B	78	analyst	unknown	7	01101010	filler	1	1	0
1B	78	analyst	unknown	8	11111010	filler	1	1	0
1B	78	analyst	unknown	9	01010000	target	4	0	1
1B	78	analyst	unknown	10	01010010	filler	1	0	1
1B	78	analyst	unknown	11	11001101	filler	1	1	1
1B	78	analyst	unknown	12	01011101	filler	1	1	1
1B	78	analyst	unknown	13	01000101	filler	1	0	0
1B	78	analyst	unknown	14	10110100	target	2	1	0
1B	78	analyst	unknown	15	10000000	target	7	0	1
1B	78	analyst	unknown	16	01011110	filler	1	1	0
1B	78	analyst	unknown	17	00100000	target	5	0	1
1B	78	analyst	unknown	18	10000001	filler	1	0	0
1B	79	stock	unknown	1	01000001	filler	1	0	0
1B	79	stock	unknown	2	01110010	filler	1	1	0
1B	79	stock	unknown	3	11010010	filler	1	0	1
1B	79	stock	unknown	4	00111111	target	6	1	1
1B	79	stock	unknown	5	01011110	filler	1	1	0
1B	79	stock	unknown	6	01010000	target	4	0	1
1B	79	stock	unknown	7	11011111	target	5	1	1
1B	79	stock	unknown	8	01111111	target	7	1	1
1B	79	stock	unknown	9	10001010	filler	1	0	1
1B	79	stock	unknown	10	01010100	target	2	1	0
1B	79	stock	unknown	11	11110010	filler	1	1	0
1B	79	stock	unknown	12	11000110	filler	1	1	0
1B	79	stock	unknown	13	11101010	filler	1	1	0
1B	79	stock	unknown	14	00110110	filler	1	0	1
1B	79	stock	unknown	15	10101010	filler	1	1	0
1B	79	stock	unknown	16	00110101	filler	1	1	1
1B	79	stock	unknown	17	00001101	filler	1	0	0
1B	79	stock	unknown	18	01011000	target	3	1	0
1B	80	bingo	unknown	1	10000101	filler	1	0	0
1B	80	bingo	unknown	2	01011101	filler	1	1	1
1B	80	bingo	unknown	3	11001101	filler	1	1	1
1B	80	bingo	unknown	4	11110010	filler	1	1	0
1B	80	bingo	unknown	5	11011001	filler	1	1	1
1B	80	bingo	unknown	6	01010111	target	3	1	1
1B	80	bingo	unknown	7	10100110	filler	1	0	1
1B	80	bingo	unknown	8	01010100	target	2	0	1
1B	80	bingo	unknown	9	01010101	filler	1	0	0
1B	80	bingo	unknown	10	11111010	filler	1	1	0
1B	80	bingo	unknown	11	01101010	filler	1	0	1
1B	80	bingo	unknown	12	01010000	target	4	0	1
1B	80	bingo	unknown	13	11000110	filler	1	1	0
1B	80	bingo	unknown	14	00110110	filler	1	1	0
1B	80	bingo	unknown	15	10001010	filler	1	0	1
1B	80	bingo	unknown	16	01111111	target	7	1	1
1B	80	bingo	unknown	17	01011111	target	5	1	1
1B	80	bingo	unknown	18	01000000	target	6	0	1
1B	81	analyst	unknown	1	10101010	filler	1	1	0
1B	81	analyst	unknown	2	01011101	filler	1	1	1
1B	81	analyst	unknown	3	11110010	filler	1	0	1
1B	81	analyst	unknown	4	11000110	filler	1	0	1
1B	81	analyst	unknown	5	10100111	target	3	0	0
1B	81	analyst	unknown	6	11011111	target	5	0	0
1B	81	analyst	unknown	7	01000001	filler	1	0	0
1B	81	analyst	unknown	8	10000001	filler	1	0	0
1B	81	analyst	unknown	9	10000000	target	7	0	1
1B	81	analyst	unknown	10	01010100	target	2	1	0
1B	81	analyst	unknown	11	10100110	filler	1	0	1
1B	81	analyst	unknown	12	01010000	target	4	1	0
1B	81	analyst	unknown	13	10001010	filler	1	1	0
1B	81	analyst	unknown	14	10111111	target	6	1	1
1B	81	analyst	unknown	15	01101010	filler	1	1	0
1B	81	analyst	unknown	16	01010101	filler	1	0	0
1B	81	analyst	unknown	17	10000101	filler	1	0	0
1B	81	analyst	unknown	18	11001101	filler	1	1	1
1B	82	stock	unknown	1	00110101	filler	1	0	0
1B	82	stock	unknown	2	01011000	target	3	0	1
1B	82	stock	unknown	3	01101010	filler	1	1	0
1B	82	stock	unknown	4	00110110	filler	1	1	0
1B	82	stock	unknown	5	11110010	filler	1	1	0
1B	82	stock	unknown	6	10100110	filler	1	0	1
1B	82	stock	unknown	7	10101010	filler	1	1	0
1B	82	stock	unknown	8	01011101	filler	1	1	1
1B	82	stock	unknown	9	10111111	target	6	1	1
1B	82	stock	unknown	10	01000101	filler	1	0	0
1B	82	stock	unknown	11	10110100	target	2	1	0
1B	82	stock	unknown	12	11010000	target	4	0	1
1B	82	stock	unknown	13	10001010	filler	1	0	1
1B	82	stock	unknown	14	10000000	target	7	0	1
1B	82	stock	unknown	15	01011110	filler	1	1	0
1B	82	stock	unknown	16	11010010	filler	1	1	0
1B	82	stock	unknown	17	00100000	target	5	0	1
1B	82	stock	unknown	18	11000110	filler	1	1	0
1B	83	analyst	unknown	1	01010010	filler	1	1	0
1B	83	analyst	unknown	2	11010000	target	4	0	1
1B	83	analyst	unknown	3	01000000	target	6	0	1
1B	83	analyst	unknown	4	10110100	target	2	1	0
1B	83	analyst	unknown	5	10001010	filler	1	1	0
1B	83	analyst	unknown	6	11110010	filler	1	1	0
1B	83	analyst	unknown	7	11011111	target	5	1	1
1B	83	analyst	unknown	8	11001101	filler	1	1	1
1B	83	analyst	unknown	9	00001101	filler	1	1	1
1B	83	analyst	unknown	10	01010101	filler	1	0	0
1B	83	analyst	unknown	11	01000101	filler	1	0	0
1B	83	analyst	unknown	12	00110110	filler	1	1	0
1B	83	analyst	unknown	13	11101010	filler	1	1	0
1B	83	analyst	unknown	14	10100111	target	3	1	1
1B	83	analyst	unknown	15	11000110	filler	1	0	1
1B	83	analyst	unknown	16	11111101	filler	1	1	1
1B	83	analyst	unknown	17	01111111	target	7	1	1
1B	83	analyst	unknown	18	11111010	filler	1	0	1
1B	84	stock	unknown	1	01010101	filler	1	0	0
1B	84	stock	unknown	2	10100000	target	5	0	1
1B	84	stock	unknown	3	10101010	filler	1	1	0
1B	84	stock	unknown	4	11110010	filler	1	1	0
1B	84	stock	unknown	5	11001101	filler	1	1	1
1B	84	stock	unknown	6	10001010	filler	1	0	1
1B	84	stock	unknown	7	01101010	filler	1	1	0
1B	84	stock	unknown	8	01011101	filler	1	1	1
1B	84	stock	unknown	9	11011001	filler	1	1	1
1B	84	stock	unknown	10	01010100	target	2	1	0
1B	84	stock	unknown	11	01000000	target	6	0	1
1B	84	stock	unknown	12	01111111	target	7	1	1
1B	84	stock	unknown	13	01010111	target	3	1	1
1B	84	stock	unknown	14	01110010	filler	1	1	0
1B	84	stock	unknown	15	11101010	filler	1	1	0
1B	84	stock	unknown	16	01011110	filler	1	1	0
1B	84	stock	unknown	17	01000001	filler	1	0	0
1B	84	stock	unknown	18	00101111	target	4	1	1
1B	85	analyst	unknown	1	11011001	filler	1	1	1
1B	85	analyst	unknown	2	00110101	filler	1	0	0
1B	85	analyst	unknown	3	01010111	target	3	0	0
1B	85	analyst	unknown	4	11111010	filler	1	1	0
1B	85	analyst	unknown	5	10101010	filler	1	1	0
1B	85	analyst	unknown	6	11000000	target	6	0	1
1B	85	analyst	unknown	7	00001101	filler	1	0	0
1B	85	analyst	unknown	8	01010010	filler	1	0	1
1B	85	analyst	unknown	9	00110110	filler	1	1	0
1B	85	analyst	unknown	10	10000000	target	7	1	0
1B	85	analyst	unknown	11	11000110	filler	1	1	0
1B	85	analyst	unknown	12	01110010	filler	1	0	1
1B	85	analyst	unknown	13	01010100	target	2	1	0
1B	85	analyst	unknown	14	00101111	target	4	0	0
1B	85	analyst	unknown	15	11111101	filler	1	1	1
1B	85	analyst	unknown	16	11011111	target	5	1	1
1B	85	analyst	unknown	17	10000001	filler	1	0	0
1B	85	analyst	unknown	18	01011101	filler	1	1	1
1B	86	stock	unknown	1	11010010	filler	1	1	0
1B	86	stock	unknown	2	01010010	filler	1	1	0
1B	86	stock	unknown	3	01010101	filler	1	0	0
1B	86	stock	unknown	4	01010111	target	3	0	0
1B	86	stock	unknown	5	11111010	filler	1	0	1
1B	86	stock	unknown	6	01111111	target	7	0	0
1B	86	stock	unknown	7	11000000	target	6	1	0
1B	86	stock	unknown	8	01001011	target	2	0	0
1B	86	stock	unknown	9	11010000	target	4	1	0
1B	86	stock	unknown	10	10001010	filler	1	1	0
1B	86	stock	unknown	11	10000101	filler	1	0	0
1B	86	stock	unknown	12	10100000	target	5	1	0
1B	86	stock	unknown	13	11011001	filler	1	0	0
1B	86	stock	unknown	14	10101010	filler	1	1	0
1B	86	stock	unknown	15	11110010	filler	1	1	0
1B	86	stock	unknown	16	11111101	filler	1	1	1
1B	86	stock	unknown	17	11001101	filler	1	0	0
1B	86	stock	unknown	18	11101010	filler	1	1	0
1B	87	bingo	unknown	1	11000110	filler	1	0	1
1B	87	bingo	unknown	2	00001101	filler	1	0	0
1B	87	bingo	unknown	3	01000000	target	6	0	1
1B	87	bingo	unknown	4	11110010	filler	1	1	0
1B	87	bingo	unknown	5	01010000	target	4	0	1
1B	87	bingo	unknown	6	11011001	filler	1	1	1
1B	87	bingo	unknown	7	01000101	filler	1	0	0
1B	87	bingo	unknown	8	01110010	filler	1	0	1
1B	87	bingo	unknown	9	10101000	target	3	0	1
1B	87	bingo	unknown	10	01010010	filler	1	0	1
1B	87	bingo	unknown	11	01010100	target	2	1	0
1B	87	bingo	unknown	12	10100000	target	5	0	1
1B	87	bingo	unknown	13	10001010	filler	1	0	1
1B	87	bingo	unknown	14	11010010	filler	1	1	0
1B	87	bingo	unknown	15	10000000	target	7	0	1
1B	87	bingo	unknown	16	01011101	filler	1	1	1
1B	87	bingo	unknown	17	00110101	filler	1	0	0
1B	87	bingo	unknown	18	01101010	filler	1	1	0
1B	88	analyst	unknown	1	10000101	filler	1	0	0
1B	88	analyst	unknown	2	01110010	filler	1	1	0
1B	88	analyst	unknown	3	10110100	target	2	0	1
1B	88	analyst	unknown	4	01011101	filler	1	1	1
1B	88	analyst	unknown	5	11011111	target	5	1	1
1B	88	analyst	unknown	6	11101010	filler	1	1	0
1B	88	analyst	unknown	7	11011001	filler	1	1	1
1B	88	analyst	unknown	8	10111111	target	6	1	1
1B	88	analyst	unknown	9	00110110	filler	1	0	1
1B	88	analyst	unknown	10	10000001	filler	1	0	0
1B	88	analyst	unknown	11	11010000	target	4	0	1
1B	88	analyst	unknown	12	10100110	filler	1	0	1
1B	88	analyst	unknown	13	01000001	filler	1	0	0
1B	88	analyst	unknown	14	10101010	filler	1	0	1
1B	88	analyst	unknown	15	11000110	filler	1	0	1
1B	88	analyst	unknown	16	01011000	target	3	0	1
1B	88	analyst	unknown	17	10001010	filler	1	0	1
1B	88	analyst	unknown	18	01111111	target	7	1	1
1B	89	stock	unknown	1	00001101	filler	1	0	0
1B	89	stock	unknown	2	01101010	filler	1	1	0
1B	89	stock	unknown	3	01111111	target	7	1	1
1B	89	stock	unknown	4	10100110	filler	1	0	1
1B	89	stock	unknown	5	11101010	filler	1	1	0
1B	89	stock	unknown	6	01000001	filler	1	0	0
1B	89	stock	unknown	7	11010010	filler	1	1	0
1B	89	stock	unknown	8	01011000	target	3	0	1
1B	89	stock	unknown	9	11000110	filler	1	0	1
1B	89	stock	unknown	10	10000001	filler	1	0	0
1B	89	stock	unknown	11	11111010	filler	1	1	0
1B	89	stock	unknown	12	11111101	filler	1	1	1
1B	89	stock	unknown	13	10111111	target	6	1	1
1B	89	stock	unknown	14	11110010	filler	1	0	1
1B	89	stock	unknown	15	00101111	target	4	1	1
1B	89	stock	unknown	16	10110100	target	2	0	1
1B	89	stock	unknown	17	00110110	filler	1	0	1
1B	89	stock	unknown	18	10100000	target	5	0	1
1B	90	bingo	unknown	1	01011110	filler	1	1	0
1B	90	bingo	unknown	2	01011101	filler	1	1	1
1B	90	bingo	unknown	3	11111010	filler	1	1	0
1B	90	bingo	unknown	4	01010101	filler	1	0	0
1B	90	bingo	unknown	5	11110010	filler	1	1	0
1B	90	bingo	unknown	6	01010000	target	4	0	1
1B	90	bingo	unknown	7	11000110	filler	1	0	1
1B	90	bingo	unknown	8	01111111	target	7	1	1
1B	90	bingo	unknown	9	10100110	filler	1	1	0
1B	90	bingo	unknown	10	01001011	target	2	1	1
1B	90	bingo	unknown	11	10000101	filler	1	0	0
1B	90	bingo	unknown	12	00110101	filler	1	0	0
1B	90	bingo	unknown	13	00110110	filler	1	1	0
1B	90	bingo	unknown	14	01000000	target	6	0	1
1B	90	bingo	unknown	15	10001010	filler	1	0	1
1B	90	bingo	unknown	16	01010111	target	3	1	1
1B	90	bingo	unknown	17	01101010	filler	1	0	1
1B	90	bingo	unknown	18	11011111	target	5	1	1
1B	91	analyst	unknown	1	11110010	filler	1	1	0
1B	91	analyst	unknown	2	10000101	filler	1	0	0
1B	91	analyst	unknown	3	01010101	filler	1	0	0
1B	91	analyst	unknown	4	11111101	filler	1	1	1
1B	91	analyst	unknown	5	11010010	filler	1	0	1
1B	91	analyst	unknown	6	10001010	filler	1	1	0
1B	91	analyst	unknown	7	11000110	filler	1	0	1
1B	91	analyst	unknown	8	10100111	target	3	1	1
1B	91	analyst	unknown	9	01011111	target	5	1	1
1B	91	analyst	unknown	10	01010000	target	4	0	1
1B	91	analyst	unknown	11	00001101	filler	1	1	1
1B	91	analyst	unknown	12	01111111	target	7	1	1
1B	91	analyst	unknown	13	01010100	target	2	0	1
1B	91	analyst	unknown	14	11001101	filler	1	0	0
1B	91	analyst	unknown	15	01000001	filler	1	0	0
1B	91	analyst	unknown	16	10101010	filler	1	1	0
1B	91	analyst	unknown	17	11111010	filler	1	1	0
1B	91	analyst	unknown	18	10111111	target	6	1	1
1B	92	stock	unknown	1	00001101	filler	1	1	1
1B	92	stock	unknown	2	10101011	target	2	0	0
1B	92	stock	unknown	3	01010010	filler	1	1	0
1B	92	stock	unknown	4	11001101	filler	1	1	1
1B	92	stock	unknown	5	11011001	filler	1	1	1
1B	92	stock	unknown	6	10101111	target	4	0	0
1B	92	stock	unknown	7	11110010	filler	1	0	1
1B	92	stock	unknown	8	11111010	filler	1	0	1
1B	92	stock	unknown	9	10101000	target	3	0	1
1B	92	stock	unknown	10	11000000	target	6	0	1
1B	92	stock	unknown	11	10000001	filler	1	0	0
1B	92	stock	unknown	12	01011101	filler	1	1	1
1B	92	stock	unknown	13	01101010	filler	1	0	1
1B	92	stock	unknown	14	11010010	filler	1	0	1
1B	92	stock	unknown	15	10100000	target	5	0	1
1B	92	stock	unknown	16	10000000	target	7	0	1
1B	92	stock	unknown	17	01110010	filler	1	1	0
1B	92	stock	unknown	18	10001010	filler	1	0	1
1B	93	bingo	unknown	1	00110101	filler	1	0	0
1B	93	bingo	unknown	2	01000001	filler	1	0	0
1B	93	bingo	unknown	3	10101011	target	2	0	0
1B	93	bingo	unknown	4	10101010	filler	1	1	0
1B	93	bingo	unknown	5	01111111	target	7	1	1
1B	93	bingo	unknown	6	10001010	filler	1	0	1
1B	93	bingo	unknown	7	01010000	target	4	1	0
1B	93	bingo	unknown	8	01010111	target	3	1	1
1B	93	bingo	unknown	9	10111111	target	6	1	1
1B	93	bingo	unknown	10	10100110	filler	1	0	1
1B	93	bingo	unknown	11	11000110	filler	1	1	0
1B	93	bingo	unknown	12	11010010	filler	1	1	0
1B	93	bingo	unknown	13	10000101	filler	1	0	0
1B	93	bingo	unknown	14	00100000	target	5	0	1
1B	93	bingo	unknown	15	10000001	filler	1	0	0
1B	93	bingo	unknown	16	00001101	filler	1	0	0
1B	93	bingo	unknown	17	01110010	filler	1	1	0
1B	93	bingo	unknown	18	00110110	filler	1	1	0
1B	94	analyst	unknown	1	10100110	filler	1	1	0
1B	94	analyst	unknown	2	11000110	filler	1	0	1
1B	94	analyst	unknown	3	01010000	target	4	1	0
1B	94	analyst	unknown	4	10000001	filler	1	1	1
1B	94	analyst	unknown	5	00110101	filler	1	1	1
1B	94	analyst	unknown	6	11010010	filler	1	1	0
1B	94	analyst	unknown	7	01000001	filler	1	1	1
1B	94	analyst	unknown	8	01011111	target	5	1	1
1B	94	analyst	unknown	9	10110100	target	2	0	1
1B	94	analyst	unknown	10	01000101	filler	1	1	1
1B	94	analyst	unknown	11	11111101	filler	1	1	1
1B	94	analyst	unknown	12	01101010	filler	1	0	1
1B	94	analyst	unknown	13	10101000	target	3	0	1
1B	94	analyst	unknown	14	10000101	filler	1	1	1
1B	94	analyst	unknown	15	00111111	target	6	1	1
1B	94	analyst	unknown	16	01111111	target	7	1	1
1B	94	analyst	unknown	17	11111010	filler	1	1	0
1B	94	analyst	unknown	18	01011101	filler	1	0	0
1B	95	stock	unknown	1	10101010	filler	1	1	0
1B	95	stock	unknown	2	01111111	target	7	1	1
1B	95	stock	unknown	3	01101010	filler	1	0	1
1B	95	stock	unknown	4	11001101	filler	1	1	1
1B	95	stock	unknown	5	10100000	target	5	0	1
1B	95	stock	unknown	6	11010010	filler	1	1	0
1B	95	stock	unknown	7	00110101	filler	1	1	1
1B	95	stock	unknown	8	11110010	filler	1	0	1
1B	95	stock	unknown	9	01010101	filler	1	0	0
1B	95	stock	unknown	10	10001010	filler	1	1	0
1B	95	stock	unknown	11	01000001	filler	1	1	1
1B	95	stock	unknown	12	11111101	filler	1	1	1
1B	95	stock	unknown	13	10000101	filler	1	0	0
1B	95	stock	unknown	14	01000101	filler	1	0	0
1B	95	stock	unknown	15	01000000	target	6	0	1
1B	95	stock	unknown	16	11010000	target	4	1	0
1B	95	stock	unknown	17	10110100	target	2	0	1
1B	95	stock	unknown	18	10100111	target	3	1	1
1B	96	bingo	unknown	1	01011101	filler	1	1	1
1B	96	bingo	unknown	2	11111101	filler	1	1	1
1B	96	bingo	unknown	3	01010101	filler	1	0	0
1B	96	bingo	unknown	4	10100000	target	5	0	1
1B	96	bingo	unknown	5	00101111	target	4	1	1
1B	96	bingo	unknown	6	11111010	filler	1	1	0
1B	96	bingo	unknown	7	11101010	filler	1	1	0
1B	96	bingo	unknown	8	10000001	filler	1	0	0
1B	96	bingo	unknown	9	10111111	target	6	1	1
1B	96	bingo	unknown	10	11001101	filler	1	1	1
1B	96	bingo	unknown	11	10100110	filler	1	0	1
1B	96	bingo	unknown	12	01010100	target	2	0	1
1B	96	bingo	unknown	13	01011110	filler	1	1	0
1B	96	bingo	unknown	14	11000110	filler	1	1	0
1B	96	bingo	unknown	15	10000000	target	7	0	1
1B	96	bingo	unknown	16	01011000	target	3	0	1
1B	96	bingo	unknown	17	10101010	filler	1	0	1
1B	96	bingo	unknown	18	01010010	filler	1	0	1
1B	97	analyst	unknown	1	11001101	filler	1	1	1
1B	97	analyst	unknown	2	10100110	filler	1	1	0
1B	97	analyst	unknown	3	11010010	filler	1	1	0
1B	97	analyst	unknown	4	01111111	target	7	1	1
1B	97	analyst	unknown	5	00100000	target	5	0	1
1B	97	analyst	unknown	6	11000000	target	6	0	1
1B	97	analyst	unknown	7	10001010	filler	1	0	1
1B	97	analyst	unknown	8	01010010	filler	1	0	1
1B	97	analyst	unknown	9	11110010	filler	1	1	0
1B	97	analyst	unknown	10	01011101	filler	1	1	1
1B	97	analyst	unknown	11	10101111	target	4	1	1
1B	97	analyst	unknown	12	01110010	filler	1	0	1
1B	97	analyst	unknown	13	10100111	target	3	1	1
1B	97	analyst	unknown	14	01101010	filler	1	1	0
1B	97	analyst	unknown	15	10000001	filler	1	0	0
1B	97	analyst	unknown	16	01010100	target	2	0	1
1B	97	analyst	unknown	17	01000001	filler	1	0	0
1B	97	analyst	unknown	18	11101010	filler	1	1	0
1B	98	stock	unknown	1	01011110	filler	1	1	0
1B	98	stock	unknown	2	01010000	target	4	1	0
1B	98	stock	unknown	3	00001101	filler	1	0	0
1B	98	stock	unknown	4	10101000	target	3	1	0
1B	98	stock	unknown	5	10100110	filler	1	0	1
1B	98	stock	unknown	6	01000000	target	6	1	0
1B	98	stock	unknown	7	01010100	target	2	1	0
1B	98	stock	unknown	8	10000000	target	7	0	1
1B	98	stock	unknown	9	10000101	filler	1	1	1
1B	98	stock	unknown	10	11010010	filler	1	1	0
1B	98	stock	unknown	11	01011101	filler	1	1	1
1B	98	stock	unknown	12	11101010	filler	1	1	0
1B	98	stock	unknown	13	01110010	filler	1	0	1
1B	98	stock	unknown	14	10001010	filler	1	0	1
1B	98	stock	unknown	15	10100000	target	5	1	0
1B	98	stock	unknown	16	01000001	filler	1	1	1
1B	98	stock	unknown	17	11110010	filler	1	1	0
1B	98	stock	unknown	18	11001101	filler	1	1	1
1B	99	bingo	unknown	1	10001010	filler	1	1	0
1B	99	bingo	unknown	2	11111101	filler	1	0	0
1B	99	bingo	unknown	3	10111111	target	6	0	0
1B	99	bingo	unknown	4	01010100	target	2	1	0
1B	99	bingo	unknown	5	00100000	target	5	1	0
1B	99	bingo	unknown	6	01010010	filler	1	1	0
1B	99	bingo	unknown	7	11000110	filler	1	1	0
1B	99	bingo	unknown	8	11010000	target	4	1	0
1B	99	bingo	unknown	9	11001101	filler	1	0	0
1B	99	bingo	unknown	10	01111111	target	7	1	1
1B	99	bingo	unknown	11	11011001	filler	1	0	0
1B	99	bingo	unknown	12	01011110	filler	1	1	0
1B	99	bingo	unknown	13	10101010	filler	1	1	0
1B	99	bingo	unknown	14	10000101	filler	1	0	0
1B	99	bingo	unknown	15	11110010	filler	1	1	0
1B	99	bingo	unknown	16	01010101	filler	1	0	0
1B	99	bingo	unknown	17	10100111	target	3	0	0
1B	99	bingo	unknown	18	00110101	filler	1	0	0
1B	100	bingo	unknown	1	01110010	filler	1	1	0
1B	100	bingo	unknown	2	10101010	filler	1	1	0
1B	100	bingo	unknown	3	00110110	filler	1	0	1
1B	100	bingo	unknown	4	01000000	target	6	0	1
1B	100	bingo	unknown	5	11111010	filler	1	1	0
1B	100	bingo	unknown	6	01101010	filler	1	1	0
1B	100	bingo	unknown	7	11101010	filler	1	0	1
1B	100	bingo	unknown	8	10101111	target	4	0	0
1B	100	bingo	unknown	9	00001101	filler	1	0	0
1B	100	bingo	unknown	10	01000101	filler	1	0	0
1B	100	bingo	unknown	11	11010010	filler	1	1	0
1B	100	bingo	unknown	12	01111111	target	7	1	1
1B	100	bingo	unknown	13	01000001	filler	1	0	0
1B	100	bingo	unknown	14	00110101	filler	1	0	0
1B	100	bingo	unknown	15	01010111	target	3	0	0
1B	100	bingo	unknown	16	10110100	target	2	1	0
1B	100	bingo	unknown	17	11000110	filler	1	1	0
1B	100	bingo	unknown	18	00100000	target	5	0	1
1B	101	bingo	unknown	1	10001010	filler	1	0	1
1B	101	bingo	unknown	2	01010000	target	4	1	0
1B	101	bingo	unknown	3	01011110	filler	1	1	0
1B	101	bingo	unknown	4	11010010	filler	1	0	1
1B	101	bingo	unknown	5	01011101	filler	1	1	1
1B	101	bingo	unknown	6	11011001	filler	1	1	1
1B	101	bingo	unknown	7	01010010	filler	1	0	1
1B	101	bingo	unknown	8	00110110	filler	1	0	1
1B	101	bingo	unknown	9	10000000	target	7	0	1
1B	101	bingo	unknown	10	11111101	filler	1	1	1
1B	101	bingo	unknown	11	10000101	filler	1	0	0
1B	101	bingo	unknown	12	00100000	target	5	0	1
1B	101	bingo	unknown	13	10100110	filler	1	1	0
1B	101	bingo	unknown	14	01011000	target	3	1	0
1B	101	bingo	unknown	15	10101011	target	2	0	0
1B	101	bingo	unknown	16	01000000	target	6	0	1
1B	101	bingo	unknown	17	00110101	filler	1	1	1
1B	101	bingo	unknown	18	11111010	filler	1	1	0
1B	102	analyst	unknown	1	00110101	filler	1	1	1
1B	102	analyst	unknown	2	10100110	filler	1	0	1
1B	102	analyst	unknown	3	01011101	filler	1	1	1
1B	102	analyst	unknown	4	10000001	filler	1	1	1
1B	102	analyst	unknown	5	01000101	filler	1	1	1
1B	102	analyst	unknown	6	11111010	filler	1	1	0
1B	102	analyst	unknown	7	10000000	target	7	0	1
1B	102	analyst	unknown	8	11011001	filler	1	1	1
1B	102	analyst	unknown	9	01011111	target	5	1	1
1B	102	analyst	unknown	10	11010010	filler	1	0	1
1B	102	analyst	unknown	11	01011110	filler	1	0	1
1B	102	analyst	unknown	12	01001011	target	2	1	1
1B	102	analyst	unknown	13	00101111	target	4	0	0
1B	102	analyst	unknown	14	10101010	filler	1	1	0
1B	102	analyst	unknown	15	11111101	filler	1	1	1
1B	102	analyst	unknown	16	10111111	target	6	1	1
1B	102	analyst	unknown	17	01010101	filler	1	0	0
1B	102	analyst	unknown	18	01011000	target	3	0	1
1B	103	stock	unknown	1	10001010	filler	1	0	1
1B	103	stock	unknown	2	11010010	filler	1	1	0
1B	103	stock	unknown	3	01011111	target	5	1	1
1B	103	stock	unknown	4	10111111	target	6	1	1
1B	103	stock	unknown	5	01011101	filler	1	1	1
1B	103	stock	unknown	6	00101111	target	4	1	1
1B	103	stock	unknown	7	00110101	filler	1	0	0
1B	103	stock	unknown	8	01000101	filler	1	0	0
1B	103	stock	unknown	9	01101010	filler	1	1	0
1B	103	stock	unknown	10	00001101	filler	1	0	0
1B	103	stock	unknown	11	11111101	filler	1	1	1
1B	103	stock	unknown	12	01011110	filler	1	1	0
1B	103	stock	unknown	13	01001011	target	2	1	1
1B	103	stock	unknown	14	01000001	filler	1	0	0
1B	103	stock	unknown	15	01010101	filler	1	0	0
1B	103	stock	unknown	16	11000110	filler	1	0	1
1B	103	stock	unknown	17	10000000	target	7	0	1
1B	103	stock	unknown	18	01011000	target	3	1	0
1B	104	analyst	unknown	1	11000110	filler	1	0	1
1B	104	analyst	unknown	2	00110101	filler	1	1	1
1B	104	analyst	unknown	3	01011110	filler	1	0	1
1B	104	analyst	unknown	4	01011101	filler	1	1	1
1B	104	analyst	unknown	5	01010000	target	4	0	1
1B	104	analyst	unknown	6	01011111	target	5	1	1
1B	104	analyst	unknown	7	01010010	filler	1	1	0
1B	104	analyst	unknown	8	01101010	filler	1	1	0
1B	104	analyst	unknown	9	11111101	filler	1	1	1
1B	104	analyst	unknown	10	10000001	filler	1	0	0
1B	104	analyst	unknown	11	10000000	target	7	0	1
1B	104	analyst	unknown	12	01011000	target	3	0	1
1B	104	analyst	unknown	13	01001011	target	2	1	1
1B	104	analyst	unknown	14	11110010	filler	1	1	0
1B	104	analyst	unknown	15	00001101	filler	1	1	1
1B	104	analyst	unknown	16	00110110	filler	1	1	0
1B	104	analyst	unknown	17	01110010	filler	1	0	1
1B	104	analyst	unknown	18	11000000	target	6	1	0
1B	105	stock	unknown	1	01101010	filler	1	1	0
1B	105	stock	unknown	2	10100110	filler	1	0	1
1B	105	stock	unknown	3	11000110	filler	1	0	1
1B	105	stock	unknown	4	11101010	filler	1	1	0
1B	105	stock	unknown	5	10000101	filler	1	0	0
1B	105	stock	unknown	6	11111101	filler	1	1	1
1B	105	stock	unknown	7	01010010	filler	1	1	0
1B	105	stock	unknown	8	01010000	target	4	0	1
1B	105	stock	unknown	9	10101000	target	3	0	1
1B	105	stock	unknown	10	01111111	target	7	1	1
1B	105	stock	unknown	11	11011111	target	5	1	1
1B	105	stock	unknown	12	10001010	filler	1	0	1
1B	105	stock	unknown	13	10101010	filler	1	1	0
1B	105	stock	unknown	14	01010100	target	2	1	0
1B	105	stock	unknown	15	11110010	filler	1	0	1
1B	105	stock	unknown	16	11001101	filler	1	1	1
1B	105	stock	unknown	17	01000000	target	6	0	1
1B	105	stock	unknown	18	00110101	filler	1	1	1
1B	106	bingo	unknown	1	11000110	filler	1	1	0
1B	106	bingo	unknown	2	01101010	filler	1	1	0
1B	106	bingo	unknown	3	10001010	filler	1	1	0
1B	106	bingo	unknown	4	10100000	target	5	1	0
1B	106	bingo	unknown	5	10000000	target	7	1	0
1B	106	bingo	unknown	6	10000001	filler	1	1	1
1B	106	bingo	unknown	7	01010101	filler	1	0	0
1B	106	bingo	unknown	8	01011000	target	3	1	0
1B	106	bingo	unknown	9	10000101	filler	1	1	1
1B	106	bingo	unknown	10	01000000	target	6	1	0
1B	106	bingo	unknown	11	11010000	target	4	1	0
1B	106	bingo	unknown	12	01110010	filler	1	0	1
1B	106	bingo	unknown	13	10110100	target	2	0	1
1B	106	bingo	unknown	14	11010010	filler	1	1	0
1B	106	bingo	unknown	15	01010010	filler	1	1	0
1B	106	bingo	unknown	16	11011001	filler	1	0	0
1B	106	bingo	unknown	17	11111010	filler	1	0	1
1B	106	bingo	unknown	18	00001101	filler	1	1	1
1B	107	stock	unknown	1	00110110	filler	1	1	0
1B	107	stock	unknown	2	10001010	filler	1	1	0
1B	107	stock	unknown	3	10101111	target	4	1	1
1B	107	stock	unknown	4	01011110	filler	1	1	0
1B	107	stock	unknown	5	00110101	filler	1	0	0
1B	107	stock	unknown	6	01011000	target	3	0	1
1B	107	stock	unknown	7	01111111	target	7	1	1
1B	107	stock	unknown	8	00001101	filler	1	0	0
1B	107	stock	unknown	9	11000110	filler	1	0	1
1B	107	stock	unknown	10	10110100	target	2	1	0
1B	107	stock	unknown	11	01000101	filler	1	0	0
1B	107	stock	unknown	12	11010010	filler	1	1	0
1B	107	stock	unknown	13	01101010	filler	1	1	0
1B	107	stock	unknown	14	10100000	target	5	0	1
1B	107	stock	unknown	15	01000000	target	6	0	1
1B	107	stock	unknown	16	10000001	filler	1	0	0
1B	107	stock	unknown	17	01110010	filler	1	1	0
1B	107	stock	unknown	18	11111010	filler	1	1	0
1B	108	bingo	unknown	1	01010101	filler	1	0	0
1B	108	bingo	unknown	2	11000110	filler	1	0	1
1B	108	bingo	unknown	3	10110100	target	2	1	0
1B	108	bingo	unknown	4	11011001	filler	1	1	1
1B	108	bingo	unknown	5	10001010	filler	1	0	1
1B	108	bingo	unknown	6	10111111	target	6	0	0
1B	108	bingo	unknown	7	01011000	target	3	1	0
1B	108	bingo	unknown	8	01010000	target	4	1	0
1B	108	bingo	unknown	9	00001101	filler	1	1	1
1B	108	bingo	unknown	10	01000101	filler	1	1	1
1B	108	bingo	unknown	11	00110101	filler	1	0	0
1B	108	bingo	unknown	12	11111101	filler	1	1	1
1B	108	bingo	unknown	13	11110010	filler	1	0	1
1B	108	bingo	unknown	14	00110110	filler	1	0	1
1B	108	bingo	unknown	15	01111111	target	7	0	0
1B	108	bingo	unknown	16	01011111	target	5	0	0
1B	108	bingo	unknown	17	10101010	filler	1	1	0
1B	108	bingo	unknown	18	01011101	filler	1	0	0
1B	109	analyst	unknown	1	11111010	filler	1	1	0
1B	109	analyst	unknown	2	01000101	filler	1	0	0
1B	109	analyst	unknown	3	10101011	target	2	0	0
1B	109	analyst	unknown	4	11110010	filler	1	0	1
1B	109	analyst	unknown	5	01000001	filler	1	0	0
1B	109	analyst	unknown	6	11011001	filler	1	1	1
1B	109	analyst	unknown	7	01010101	filler	1	0	0
1B	109	analyst	unknown	8	01011000	target	3	1	0
1B	109	analyst	unknown	9	01101010	filler	1	1	0
1B	109	analyst	unknown	10	10000000	target	7	1	0
1B	109	analyst	unknown	11	00111111	target	6	0	0
1B	109	analyst	unknown	12	00110110	filler	1	0	1
1B	109	analyst	unknown	13	01010010	filler	1	1	0
1B	109	analyst	unknown	14	10100110	filler	1	1	0
1B	109	analyst	unknown	15	11000110	filler	1	0	1
1B	109	analyst	unknown	16	11101010	filler	1	1	0
1B	109	analyst	unknown	17	10101111	target	4	0	0
1B	109	analyst	unknown	18	10100000	target	5	0	1
1B	110	stock	unknown	1	01000101	filler	1	0	0
1B	110	stock	unknown	2	01010101	filler	1	0	0
1B	110	stock	unknown	3	11011001	filler	1	1	1
1B	110	stock	unknown	4	10000101	filler	1	0	0
1B	110	stock	unknown	5	11010000	target	4	0	1
1B	110	stock	unknown	6	10111111	target	6	1	1
1B	110	stock	unknown	7	10101010	filler	1	1	0
1B	110	stock	unknown	8	01110010	filler	1	1	0
1B	110	stock	unknown	9	10000001	filler	1	0	0
1B	110	stock	unknown	10	00110101	filler	1	0	0
1B	110	stock	unknown	11	11111101	filler	1	1	1
1B	110	stock	unknown	12	01000001	filler	1	0	0
1B	110	stock	unknown	13	11110010	filler	1	1	0
1B	110	stock	unknown	14	11001101	filler	1	1	1
1B	110	stock	unknown	15	01111111	target	7	1	1
1B	110	stock	unknown	16	01001011	target	2	0	0
1B	110	stock	unknown	17	01011111	target	5	1	1
1B	110	stock	unknown	18	10100111	target	3	1	1
1B	111	bingo	unknown	1	11110010	filler	1	1	0
1B	111	bingo	unknown	2	10100000	target	5	0	1
1B	111	bingo	unknown	3	11001101	filler	1	1	1
1B	111	bingo	unknown	4	10100110	filler	1	0	1
1B	111	bingo	unknown	5	11011001	filler	1	1	1
1B	111	bingo	unknown	6	00001101	filler	1	0	0
1B	111	bingo	unknown	7	01011110	filler	1	1	0
1B	111	bingo	unknown	8	01000101	filler	1	0	0
1B	111	bingo	unknown	9	01010000	target	4	0	1
1B	111	bingo	unknown	10	10000000	target	7	0	1
1B	111	bingo	unknown	11	00110101	filler	1	0	0
1B	111	bingo	unknown	12	10110100	target	2	1	0
1B	111	bingo	unknown	13	01010010	filler	1	0	1
1B	111	bingo	unknown	14	10100111	target	3	1	1
1B	111	bingo	unknown	15	11000110	filler	1	1	0
1B	111	bingo	unknown	16	01110010	filler	1	1	0
1B	111	bingo	unknown	17	01000001	filler	1	0	0
1B	111	bingo	unknown	18	00111111	target	6	1	1
1B	112	analyst	unknown	1	01101010	filler	1	1	0
[truncated: 3,401 more rows]

## Sheet: Study 2A
study	participant_id	generator	rate	trial	sequence	type	terminal_streak_length	prediction_raw	prediction_recode
2A	1	analyst	50	1	00001101	filler	1	51	51
2A	1	analyst	50	2	00111111	target	6	37	37
2A	1	analyst	50	3	11010010	filler	1	53	47
2A	1	analyst	50	4	01000101	filler	1	72	72
2A	1	analyst	50	5	01111111	target	7	30	30
2A	1	analyst	50	6	11001101	filler	1	60	60
2A	1	analyst	50	7	01010101	filler	1	52	52
2A	1	analyst	50	8	00110101	filler	1	52	52
2A	1	analyst	50	9	00100000	target	5	72	28
2A	1	analyst	50	10	11000110	filler	1	36	64
2A	1	analyst	50	11	01010000	target	4	71	29
2A	1	analyst	50	12	11111010	filler	1	24	76
2A	1	analyst	50	13	10001010	filler	1	59	41
2A	1	analyst	50	14	11011001	filler	1	51	51
2A	1	analyst	50	15	10000001	filler	1	80	80
2A	1	analyst	50	16	01011000	target	3	51	49
2A	1	analyst	50	17	01001011	target	2	53	53
2A	1	analyst	50	18	10101010	filler	1	54	46
2A	2	analyst	50	1	01000001	filler	1	17	17
2A	2	analyst	50	2	00100000	target	5	8	92
2A	2	analyst	50	3	00001101	filler	1	43	43
2A	2	analyst	50	4	01001011	target	2	48	48
2A	2	analyst	50	5	11101010	filler	1	37	63
2A	2	analyst	50	6	01110010	filler	1	32	68
2A	2	analyst	50	7	01011110	filler	1	66	34
2A	2	analyst	50	8	11110010	filler	1	67	33
2A	2	analyst	50	9	00101111	target	4	80	80
2A	2	analyst	50	10	00110110	filler	1	71	29
2A	2	analyst	50	11	01101010	filler	1	44	56
2A	2	analyst	50	12	01111111	target	7	85	85
2A	2	analyst	50	13	00111111	target	6	57	57
2A	2	analyst	50	14	11000110	filler	1	54	46
2A	2	analyst	50	15	11011001	filler	1	38	38
2A	2	analyst	50	16	10100110	filler	1	34	66
2A	2	analyst	50	17	01010111	target	3	46	46
2A	2	analyst	50	18	01010010	filler	1	29	71
2A	3	analyst	50	1	11110010	filler	1	52	48
2A	3	analyst	50	2	01010100	target	2	52	48
2A	3	analyst	50	3	01011110	filler	1	51	49
2A	3	analyst	50	4	10101010	filler	1	52	48
2A	3	analyst	50	5	11011001	filler	1	52	52
2A	3	analyst	50	6	01010101	filler	1	50	50
2A	3	analyst	50	7	01011101	filler	1	50	50
2A	3	analyst	50	8	00001101	filler	1	51	51
2A	3	analyst	50	9	00110101	filler	1	51	51
2A	3	analyst	50	10	10100110	filler	1	51	49
2A	3	analyst	50	11	11001101	filler	1	53	53
2A	3	analyst	50	12	01000001	filler	1	53	53
2A	3	analyst	50	13	01111111	target	7	51	51
2A	3	analyst	50	14	01010111	target	3	51	51
2A	3	analyst	50	15	11111101	filler	1	51	51
2A	3	analyst	50	16	00101111	target	4	51	51
2A	3	analyst	50	17	10111111	target	6	51	51
2A	3	analyst	50	18	11011111	target	5	51	51
2A	4	analyst	50	1	00110110	filler	1	51	49
2A	4	analyst	50	2	11110010	filler	1	28	72
2A	4	analyst	50	3	01011101	filler	1	52	52
2A	4	analyst	50	4	10000000	target	7	73	27
2A	4	analyst	50	5	01101010	filler	1	52	48
2A	4	analyst	50	6	00111111	target	6	24	24
2A	4	analyst	50	7	10100111	target	3	52	52
2A	4	analyst	50	8	01011110	filler	1	51	49
2A	4	analyst	50	9	01000001	filler	1	52	52
2A	4	analyst	50	10	00001101	filler	1	53	53
2A	4	analyst	50	11	01010000	target	4	51	49
2A	4	analyst	50	12	10110100	target	2	51	49
2A	4	analyst	50	13	10000001	filler	1	51	51
2A	4	analyst	50	14	11010010	filler	1	51	49
2A	4	analyst	50	15	00100000	target	5	53	47
2A	4	analyst	50	16	01110010	filler	1	52	48
2A	4	analyst	50	17	10101010	filler	1	51	49
2A	4	analyst	50	18	00110101	filler	1	49	49
2A	5	analyst	50	1	00110110	filler	1	25	75
2A	5	analyst	50	2	10000000	target	7	0	100
2A	5	analyst	50	3	01000101	filler	1	10	10
2A	5	analyst	50	4	01010101	filler	1	32	32
2A	5	analyst	50	5	01001011	target	2	63	63
2A	5	analyst	50	6	10000001	filler	1	16	16
2A	5	analyst	50	7	01011101	filler	1	55	55
2A	5	analyst	50	8	00111111	target	6	69	69
2A	5	analyst	50	9	00110101	filler	1	28	28
2A	5	analyst	50	10	10101000	target	3	14	86
2A	5	analyst	50	11	11011001	filler	1	59	59
2A	5	analyst	50	12	11110010	filler	1	72	28
2A	5	analyst	50	13	11010000	target	4	38	62
2A	5	analyst	50	14	01000001	filler	1	6	6
2A	5	analyst	50	15	11111101	filler	1	78	78
2A	5	analyst	50	16	10100000	target	5	16	84
2A	5	analyst	50	17	11001101	filler	1	72	72
2A	5	analyst	50	18	01101010	filler	1	72	28
2A	6	analyst	50	1	11110010	filler	1	70	30
2A	6	analyst	50	2	11111010	filler	1	84	16
2A	6	analyst	50	3	10000101	filler	1	34	34
2A	6	analyst	50	4	01101010	filler	1	52	48
2A	6	analyst	50	5	10101111	target	4	55	55
2A	6	analyst	50	6	10100000	target	5	26	74
2A	6	analyst	50	7	01010101	filler	1	14	14
2A	6	analyst	50	8	01000101	filler	1	29	29
2A	6	analyst	50	9	01010100	target	2	57	43
2A	6	analyst	50	10	11000110	filler	1	39	61
2A	6	analyst	50	11	01000001	filler	1	21	21
2A	6	analyst	50	12	10100110	filler	1	60	40
2A	6	analyst	50	13	11011001	filler	1	63	63
2A	6	analyst	50	14	10001010	filler	1	39	61
2A	6	analyst	50	15	01000000	target	6	9	91
2A	6	analyst	50	16	11101010	filler	1	62	38
2A	6	analyst	50	17	10101000	target	3	26	74
2A	6	analyst	50	18	01111111	target	7	97	97
2A	7	analyst	50	1	10000101	filler	1	51	51
2A	7	analyst	50	2	10111111	target	6	49	49
2A	7	analyst	50	3	10101000	target	3	51	49
2A	7	analyst	50	4	11010010	filler	1	51	49
2A	7	analyst	50	5	01010000	target	4	51	49
2A	7	analyst	50	6	10100000	target	5	51	49
2A	7	analyst	50	7	01010101	filler	1	51	51
2A	7	analyst	50	8	01101010	filler	1	50	50
2A	7	analyst	50	9	10000001	filler	1	51	51
2A	7	analyst	50	10	01111111	target	7	52	52
2A	7	analyst	50	11	11110010	filler	1	51	49
2A	7	analyst	50	12	01010010	filler	1	52	48
2A	7	analyst	50	13	11111010	filler	1	51	49
2A	7	analyst	50	14	01000101	filler	1	51	51
2A	7	analyst	50	15	10001010	filler	1	51	49
2A	7	analyst	50	16	10101011	target	2	51	51
2A	7	analyst	50	17	00110110	filler	1	49	51
2A	7	analyst	50	18	01000001	filler	1	52	52
2A	8	analyst	50	1	01000001	filler	1	21	21
2A	8	analyst	50	2	01110010	filler	1	59	41
2A	8	analyst	50	3	10101000	target	3	39	61
2A	8	analyst	50	4	11111010	filler	1	70	30
2A	8	analyst	50	5	10000001	filler	1	31	31
2A	8	analyst	50	6	10000101	filler	1	38	38
2A	8	analyst	50	7	01011101	filler	1	65	65
2A	8	analyst	50	8	00110110	filler	1	51	49
2A	8	analyst	50	9	11001101	filler	1	59	59
2A	8	analyst	50	10	11101010	filler	1	70	30
2A	8	analyst	50	11	00111111	target	6	79	79
2A	8	analyst	50	12	10000000	target	7	13	87
2A	8	analyst	50	13	10001010	filler	1	24	76
2A	8	analyst	50	14	00101111	target	4	64	64
2A	8	analyst	50	15	00100000	target	5	12	88
2A	8	analyst	50	16	00110101	filler	1	50	50
2A	8	analyst	50	17	10101011	target	2	55	55
2A	8	analyst	50	18	10100110	filler	1	51	49
2A	9	analyst	50	1	11011001	filler	1	54	54
2A	9	analyst	50	2	10000000	target	7	11	89
2A	9	analyst	50	3	01000101	filler	1	34	34
2A	9	analyst	50	4	01011111	target	5	78	78
2A	9	analyst	50	5	10110100	target	2	40	60
2A	9	analyst	50	6	11111010	filler	1	81	19
2A	9	analyst	50	7	01010010	filler	1	34	66
2A	9	analyst	50	8	10101111	target	4	79	79
2A	9	analyst	50	9	10100110	filler	1	52	48
2A	9	analyst	50	10	01011000	target	3	33	67
2A	9	analyst	50	11	10101010	filler	1	49	51
2A	9	analyst	50	12	01110010	filler	1	50	50
2A	9	analyst	50	13	01011101	filler	1	65	65
2A	9	analyst	50	14	00110110	filler	1	51	49
2A	9	analyst	50	15	11111101	filler	1	91	91
2A	9	analyst	50	16	11001101	filler	1	59	59
2A	9	analyst	50	17	10000001	filler	1	8	8
2A	9	analyst	50	18	00111111	target	6	78	78
2A	10	analyst	50	1	11000110	filler	1	51	49
2A	10	analyst	50	2	01101010	filler	1	49	51
2A	10	analyst	50	3	11011111	target	5	51	51
2A	10	analyst	50	4	10100111	target	3	49	49
2A	10	analyst	50	5	11101010	filler	1	51	49
2A	10	analyst	50	6	10101010	filler	1	51	49
2A	10	analyst	50	7	11111101	filler	1	10	10
2A	10	analyst	50	8	01110010	filler	1	50	50
2A	10	analyst	50	9	10101011	target	2	46	46
2A	10	analyst	50	10	10000001	filler	1	77	77
2A	10	analyst	50	11	11110010	filler	1	24	76
2A	10	analyst	50	12	00110101	filler	1	51	51
2A	10	analyst	50	13	11001101	filler	1	24	24
2A	10	analyst	50	14	01010101	filler	1	42	42
2A	10	analyst	50	15	10000000	target	7	97	3
2A	10	analyst	50	16	11010000	target	4	82	18
2A	10	analyst	50	17	01000000	target	6	98	2
2A	10	analyst	50	18	01010010	filler	1	70	30
2A	11	analyst	50	1	11110010	filler	1	67	33
2A	11	analyst	50	2	11111101	filler	1	80	80
2A	11	analyst	50	3	11010000	target	4	34	66
2A	11	analyst	50	4	00110110	filler	1	20	80
2A	11	analyst	50	5	10101010	filler	1	56	44
2A	11	analyst	50	6	11111010	filler	1	83	17
2A	11	analyst	50	7	01101010	filler	1	21	79
2A	11	analyst	50	8	11010010	filler	1	36	64
2A	11	analyst	50	9	11001101	filler	1	48	48
2A	11	analyst	50	10	00111111	target	6	70	70
2A	11	analyst	50	11	01111111	target	7	91	91
2A	11	analyst	50	12	10100110	filler	1	41	59
2A	11	analyst	50	13	01011000	target	3	27	73
2A	11	analyst	50	14	01010100	target	2	46	54
2A	11	analyst	50	15	10000001	filler	1	11	11
2A	11	analyst	50	16	01011101	filler	1	58	58
2A	11	analyst	50	17	11000110	filler	1	49	51
2A	11	analyst	50	18	01011111	target	5	70	70
2A	12	analyst	50	1	01011101	filler	1	75	75
2A	12	analyst	50	2	11010000	target	4	20	80
2A	12	analyst	50	3	11000110	filler	1	51	49
2A	12	analyst	50	4	01101010	filler	1	70	30
2A	12	analyst	50	5	10101010	filler	1	95	5
2A	12	analyst	50	6	10101011	target	2	73	73
2A	12	analyst	50	7	01011110	filler	1	23	77
2A	12	analyst	50	8	10100110	filler	1	14	86
2A	12	analyst	50	9	11010010	filler	1	12	88
2A	12	analyst	50	10	10000101	filler	1	5	5
2A	12	analyst	50	11	01010010	filler	1	21	79
2A	12	analyst	50	12	11111010	filler	1	82	18
2A	12	analyst	50	13	10101000	target	3	0	100
2A	12	analyst	50	14	01000000	target	6	0	100
2A	12	analyst	50	15	10100000	target	5	0	100
2A	12	analyst	50	16	11001101	filler	1	68	68
2A	12	analyst	50	17	01111111	target	7	100	100
2A	12	analyst	50	18	00001101	filler	1	72	72
2A	13	analyst	50	1	01000101	filler	1	26	26
2A	13	analyst	50	2	01011000	target	3	3	97
2A	13	analyst	50	3	00001101	filler	1	68	68
2A	13	analyst	50	4	01011111	target	5	88	88
2A	13	analyst	50	5	01111111	target	7	97	97
2A	13	analyst	50	6	01011110	filler	1	60	40
2A	13	analyst	50	7	11111010	filler	1	30	70
2A	13	analyst	50	8	00110101	filler	1	59	59
2A	13	analyst	50	9	10100110	filler	1	30	70
2A	13	analyst	50	10	11011001	filler	1	68	68
2A	13	analyst	50	11	10101011	target	2	21	21
2A	13	analyst	50	12	10001010	filler	1	20	80
2A	13	analyst	50	13	00101111	target	4	86	86
2A	13	analyst	50	14	01011101	filler	1	70	70
2A	13	analyst	50	15	11010010	filler	1	22	78
2A	13	analyst	50	16	01010101	filler	1	9	9
2A	13	analyst	50	17	01110010	filler	1	58	42
2A	13	analyst	50	18	00111111	target	6	79	79
2A	14	analyst	50	1	10101010	filler	1	100	0
2A	14	analyst	50	2	11001101	filler	1	61	61
2A	14	analyst	50	3	10001010	filler	1	39	61
2A	14	analyst	50	4	11011001	filler	1	67	67
2A	14	analyst	50	5	11000000	target	6	88	12
2A	14	analyst	50	6	11011111	target	5	60	60
2A	14	analyst	50	7	10100110	filler	1	33	67
2A	14	analyst	50	8	01101010	filler	1	77	23
2A	14	analyst	50	9	10000000	target	7	28	72
2A	14	analyst	50	10	10000101	filler	1	41	41
2A	14	analyst	50	11	00110110	filler	1	36	64
2A	14	analyst	50	12	01011110	filler	1	72	28
2A	14	analyst	50	13	01010000	target	4	45	55
2A	14	analyst	50	14	01010010	filler	1	48	52
2A	14	analyst	50	15	01011000	target	3	54	46
2A	14	analyst	50	16	10101011	target	2	48	48
2A	14	analyst	50	17	00110101	filler	1	51	51
2A	14	analyst	50	18	10000001	filler	1	35	35
2A	15	analyst	50	1	10000101	filler	1	78	78
2A	15	analyst	50	2	11111010	filler	1	19	81
2A	15	analyst	50	3	01010101	filler	1	44	44
2A	15	analyst	50	4	01110010	filler	1	50	50
2A	15	analyst	50	5	01101010	filler	1	53	47
2A	15	analyst	50	6	01111111	target	7	5	5
2A	15	analyst	50	7	11111101	filler	1	3	3
2A	15	analyst	50	8	01010100	target	2	54	46
2A	15	analyst	50	9	01011111	target	5	10	10
2A	15	analyst	50	10	11110010	filler	1	32	68
2A	15	analyst	50	11	01000001	filler	1	76	76
2A	15	analyst	50	12	00110110	filler	1	52	48
2A	15	analyst	50	13	00001101	filler	1	63	63
2A	15	analyst	50	14	11011001	filler	1	41	41
2A	15	analyst	50	15	01010000	target	4	82	18
2A	15	analyst	50	16	10100111	target	3	33	33
2A	15	analyst	50	17	10111111	target	6	6	6
2A	15	analyst	50	18	11101010	filler	1	33	67
2A	16	analyst	50	1	01011101	filler	1	73	73
2A	16	analyst	50	2	10111111	target	6	100	100
2A	16	analyst	50	3	11001101	filler	1	67	67
2A	16	analyst	50	4	01010101	filler	1	49	49
2A	16	analyst	50	5	10101011	target	2	58	58
2A	16	analyst	50	6	10000001	filler	1	8	8
2A	16	analyst	50	7	00100000	target	5	15	85
2A	16	analyst	50	8	11101010	filler	1	70	30
2A	16	analyst	50	9	10100110	filler	1	59	41
2A	16	analyst	50	10	10101010	filler	1	50	50
2A	16	analyst	50	11	01000101	filler	1	24	24
2A	16	analyst	50	12	00001101	filler	1	15	15
2A	16	analyst	50	13	10000000	target	7	2	98
2A	16	analyst	50	14	01010111	target	3	54	54
2A	16	analyst	50	15	11111010	filler	1	62	38
2A	16	analyst	50	16	01011110	filler	1	61	39
2A	16	analyst	50	17	01010000	target	4	32	68
2A	16	analyst	50	18	00110110	filler	1	54	46
2A	17	analyst	50	1	11010010	filler	1	54	46
2A	17	analyst	50	2	01111111	target	7	87	87
2A	17	analyst	50	3	01000001	filler	1	21	21
2A	17	analyst	50	4	01000000	target	6	4	96
2A	17	analyst	50	5	10000101	filler	1	26	26
2A	17	analyst	50	6	00110101	filler	1	53	53
2A	17	analyst	50	7	01000101	filler	1	36	36
2A	17	analyst	50	8	11111101	filler	1	94	94
2A	17	analyst	50	9	11101010	filler	1	62	38
2A	17	analyst	50	10	00110110	filler	1	53	47
2A	17	analyst	50	11	11110010	filler	1	61	39
2A	17	analyst	50	12	01011000	target	3	41	59
2A	17	analyst	50	13	00101111	target	4	67	67
2A	17	analyst	50	14	01011101	filler	1	61	61
2A	17	analyst	50	15	10110100	target	2	51	49
2A	17	analyst	50	16	00001101	filler	1	38	38
2A	17	analyst	50	17	01011110	filler	1	63	37
2A	17	analyst	50	18	01011111	target	5	77	77
2A	18	analyst	50	1	11010010	filler	1	64	36
2A	18	analyst	50	2	01000001	filler	1	43	43
2A	18	analyst	50	3	00110110	filler	1	49	51
2A	18	analyst	50	4	01010010	filler	1	64	36
2A	18	analyst	50	5	01011110	filler	1	51	49
2A	18	analyst	50	6	11101010	filler	1	49	51
2A	18	analyst	50	7	10001010	filler	1	51	49
2A	18	analyst	50	8	00111111	target	6	51	51
2A	18	analyst	50	9	10000000	target	7	42	58
2A	18	analyst	50	10	11000110	filler	1	52	48
2A	18	analyst	50	11	01101010	filler	1	51	49
2A	18	analyst	50	12	01001011	target	2	51	51
2A	18	analyst	50	13	11011001	filler	1	51	51
2A	18	analyst	50	14	10100111	target	3	51	51
2A	18	analyst	50	15	11010000	target	4	49	51
2A	18	analyst	50	16	00100000	target	5	51	49
2A	18	analyst	50	17	11111101	filler	1	49	49
2A	18	analyst	50	18	00001101	filler	1	44	44
2A	19	analyst	50	1	01000101	filler	1	28	28
2A	19	analyst	50	2	01101010	filler	1	48	52
2A	19	analyst	50	3	11011111	target	5	86	86
2A	19	analyst	50	4	10000101	filler	1	26	26
2A	19	analyst	50	5	11101010	filler	1	58	42
2A	19	analyst	50	6	11111101	filler	1	92	92
2A	19	analyst	50	7	01010111	target	3	58	58
2A	19	analyst	50	8	10100110	filler	1	51	49
2A	19	analyst	50	9	01010000	target	4	25	75
2A	19	analyst	50	10	00001101	filler	1	32	32
2A	19	analyst	50	11	01000001	filler	1	25	25
2A	19	analyst	50	12	01011110	filler	1	62	38
2A	19	analyst	50	13	10000000	target	7	12	88
2A	19	analyst	50	14	10110100	target	2	49	51
2A	19	analyst	50	15	01110010	filler	1	49	51
2A	19	analyst	50	16	00110110	filler	1	49	51
2A	19	analyst	50	17	00110101	filler	1	49	49
2A	19	analyst	50	18	11000000	target	6	26	74
2A	20	analyst	50	1	11010010	filler	1	85	15
2A	20	analyst	50	2	00110110	filler	1	28	72
2A	20	analyst	50	3	10101000	target	3	93	7
2A	20	analyst	50	4	10100110	filler	1	61	39
2A	20	analyst	50	5	01110010	filler	1	25	75
2A	20	analyst	50	6	10000101	filler	1	35	35
2A	20	analyst	50	7	01001011	target	2	19	19
2A	20	analyst	50	8	11101010	filler	1	85	15
2A	20	analyst	50	9	00111111	target	6	5	5
2A	20	analyst	50	10	10000001	filler	1	86	86
2A	20	analyst	50	11	11110010	filler	1	10	90
2A	20	analyst	50	12	01111111	target	7	2	2
2A	20	analyst	50	13	11001101	filler	1	45	45
2A	20	analyst	50	14	01010101	filler	1	52	52
2A	20	analyst	50	15	11011001	filler	1	85	85
2A	20	analyst	50	16	01011101	filler	1	25	25
2A	20	analyst	50	17	00101111	target	4	5	5
2A	20	analyst	50	18	11011111	target	5	7	7
2A	21	analyst	50	1	00110110	filler	1	50	50
2A	21	analyst	50	2	11000110	filler	1	48	52
2A	21	analyst	50	3	01011110	filler	1	16	84
2A	21	analyst	50	4	10000101	filler	1	82	82
2A	21	analyst	50	5	11010010	filler	1	64	36
2A	21	analyst	50	6	11010000	target	4	83	17
2A	21	analyst	50	7	11101010	filler	1	27	73
2A	21	analyst	50	8	10100111	target	3	5	5
2A	21	analyst	50	9	00111111	target	6	4	4
2A	21	analyst	50	10	01011111	target	5	10	10
2A	21	analyst	50	11	11011001	filler	1	21	21
2A	21	analyst	50	12	01010010	filler	1	58	42
2A	21	analyst	50	13	01010100	target	2	65	35
2A	21	analyst	50	14	10000001	filler	1	62	62
2A	21	analyst	50	15	11111101	filler	1	13	13
2A	21	analyst	50	16	01000001	filler	1	61	61
2A	21	analyst	50	17	10000000	target	7	59	41
2A	21	analyst	50	18	10100110	filler	1	48	52
2A	22	analyst	50	1	01110010	filler	1	50	50
2A	22	analyst	50	2	10101011	target	2	74	74
2A	22	analyst	50	3	01010000	target	4	42	58
2A	22	analyst	50	4	01000101	filler	1	33	33
2A	22	analyst	50	5	11111010	filler	1	81	19
2A	22	analyst	50	6	00100000	target	5	35	65
2A	22	analyst	50	7	01000000	target	6	20	80
2A	22	analyst	50	8	10100111	target	3	75	75
2A	22	analyst	50	9	00110110	filler	1	75	25
2A	22	analyst	50	10	10000101	filler	1	38	38
2A	22	analyst	50	11	11001101	filler	1	78	78
2A	22	analyst	50	12	00110101	filler	1	72	72
2A	22	analyst	50	13	01011101	filler	1	32	32
2A	22	analyst	50	14	00001101	filler	1	32	32
2A	22	analyst	50	15	01111111	target	7	90	90
2A	22	analyst	50	16	10101010	filler	1	73	27
2A	22	analyst	50	17	10100110	filler	1	71	29
2A	22	analyst	50	18	10000001	filler	1	30	30
2A	23	analyst	50	1	01000101	filler	1	62	62
2A	23	analyst	50	2	01000001	filler	1	74	74
2A	23	analyst	50	3	11110010	filler	1	24	76
2A	23	analyst	50	4	10100110	filler	1	71	29
2A	23	analyst	50	5	10101111	target	4	35	35
2A	23	analyst	50	6	01011101	filler	1	20	20
2A	23	analyst	50	7	01011110	filler	1	30	70
2A	23	analyst	50	8	11001101	filler	1	35	35
2A	23	analyst	50	9	10101011	target	2	73	73
2A	23	analyst	50	10	00001101	filler	1	68	68
2A	23	analyst	50	11	10000001	filler	1	80	80
2A	23	analyst	50	12	01010111	target	3	32	32
2A	23	analyst	50	13	10000000	target	7	12	88
2A	23	analyst	50	14	11111010	filler	1	56	44
2A	23	analyst	50	15	01000000	target	6	29	71
2A	23	analyst	50	16	10001010	filler	1	33	67
2A	23	analyst	50	17	11010010	filler	1	52	48
2A	23	analyst	50	18	00100000	target	5	20	80
2A	24	analyst	50	1	00110110	filler	1	51	49
2A	24	analyst	50	2	00001101	filler	1	49	49
2A	24	analyst	50	3	10100111	target	3	50	50
2A	24	analyst	50	4	10000000	target	7	50	50
2A	24	analyst	50	5	01000001	filler	1	50	50
2A	24	analyst	50	6	01011101	filler	1	50	50
2A	24	analyst	50	7	10101011	target	2	51	51
2A	24	analyst	50	8	10100000	target	5	50	50
2A	24	analyst	50	9	11010000	target	4	52	48
2A	24	analyst	50	10	11000000	target	6	51	49
2A	24	analyst	50	11	10000001	filler	1	51	51
2A	24	analyst	50	12	11110010	filler	1	51	49
2A	24	analyst	50	13	11011001	filler	1	50	50
2A	24	analyst	50	14	01011110	filler	1	50	50
2A	24	analyst	50	15	01101010	filler	1	50	50
2A	24	analyst	50	16	11001101	filler	1	51	51
2A	24	analyst	50	17	11111101	filler	1	50	50
2A	24	analyst	50	18	11111010	filler	1	51	49
2A	25	analyst	50	1	01010010	filler	1	85	15
2A	25	analyst	50	2	01010101	filler	1	0	0
2A	25	analyst	50	3	01010000	target	4	97	3
2A	25	analyst	50	4	11010010	filler	1	94	6
2A	25	analyst	50	5	10101011	target	2	96	96
2A	25	analyst	50	6	00001101	filler	1	8	8
2A	25	analyst	50	7	01011000	target	3	100	0
2A	25	analyst	50	8	11011001	filler	1	0	0
2A	25	analyst	50	9	10000001	filler	1	0	0
2A	25	analyst	50	10	01011101	filler	1	0	0
2A	25	analyst	50	11	01111111	target	7	0	0
2A	25	analyst	50	12	00100000	target	5	100	0
2A	25	analyst	50	13	11001101	filler	1	0	0
2A	25	analyst	50	14	11000110	filler	1	100	0
2A	25	analyst	50	15	10100110	filler	1	100	0
2A	25	analyst	50	16	11111101	filler	1	0	0
2A	25	analyst	50	17	11000000	target	6	100	0
2A	25	analyst	50	18	01101010	filler	1	100	0
2A	26	analyst	50	1	11011001	filler	1	81	81
2A	26	analyst	50	2	01011101	filler	1	75	75
2A	26	analyst	50	3	01011110	filler	1	68	32
2A	26	analyst	50	4	11000110	filler	1	86	14
2A	26	analyst	50	5	10100000	target	5	81	19
2A	26	analyst	50	6	10101010	filler	1	32	68
2A	26	analyst	50	7	10000000	target	7	8	92
2A	26	analyst	50	8	10101011	target	2	64	64
2A	26	analyst	50	9	11111010	filler	1	51	49
2A	26	analyst	50	10	11101010	filler	1	72	28
2A	26	analyst	50	11	10101000	target	3	14	86
2A	26	analyst	50	12	01101010	filler	1	32	68
2A	26	analyst	50	13	00110101	filler	1	81	81
2A	26	analyst	50	14	10000101	filler	1	29	29
2A	26	analyst	50	15	01010010	filler	1	80	20
2A	26	analyst	50	16	11110010	filler	1	26	74
2A	26	analyst	50	17	10111111	target	6	86	86
2A	26	analyst	50	18	00101111	target	4	90	90
2A	27	analyst	50	1	01011110	filler	1	60	40
2A	27	analyst	50	2	01000101	filler	1	40	40
2A	27	analyst	50	3	10000001	filler	1	27	27
2A	27	analyst	50	4	01111111	target	7	79	79
2A	27	analyst	50	5	11010010	filler	1	51	49
2A	27	analyst	50	6	11000110	filler	1	54	46
2A	27	analyst	50	7	11011001	filler	1	58	58
2A	27	analyst	50	8	11010000	target	4	37	63
2A	27	analyst	50	9	01011101	filler	1	56	56
2A	27	analyst	50	10	01011111	target	5	66	66
2A	27	analyst	50	11	11111010	filler	1	69	31
2A	27	analyst	50	12	10001010	filler	1	55	45
2A	27	analyst	50	13	10101000	target	3	40	60
2A	27	analyst	50	14	11101010	filler	1	58	42
2A	27	analyst	50	15	11000000	target	6	30	70
2A	27	analyst	50	16	10110100	target	2	40	60
2A	27	analyst	50	17	10101010	filler	1	59	41
2A	27	analyst	50	18	01010101	filler	1	39	39
2A	28	analyst	50	1	10000101	filler	1	80	80
2A	28	analyst	50	2	01010010	filler	1	28	72
2A	28	analyst	50	3	00001101	filler	1	88	88
2A	28	analyst	50	4	01110010	filler	1	85	15
2A	28	analyst	50	5	11000110	filler	1	89	11
2A	28	analyst	50	6	10000001	filler	1	19	19
2A	28	analyst	50	7	10100000	target	5	91	9
2A	28	analyst	50	8	10001010	filler	1	87	13
2A	28	analyst	50	9	11001101	filler	1	89	89
2A	28	analyst	50	10	01011110	filler	1	89	11
2A	28	analyst	50	11	01001011	target	2	84	84
2A	28	analyst	50	12	10101111	target	4	89	89
2A	28	analyst	50	13	10000000	target	7	81	19
2A	28	analyst	50	14	11111101	filler	1	84	84
2A	28	analyst	50	15	11111010	filler	1	91	9
2A	28	analyst	50	16	10111111	target	6	92	92
2A	28	analyst	50	17	11010010	filler	1	74	26
2A	28	analyst	50	18	01011000	target	3	87	13
2A	29	analyst	50	1	01101010	filler	1	47	53
2A	29	analyst	50	2	00001101	filler	1	51	51
2A	29	analyst	50	3	01011110	filler	1	52	48
2A	29	analyst	50	4	01010000	target	4	48	52
2A	29	analyst	50	5	01000001	filler	1	50	50
2A	29	analyst	50	6	11011111	target	5	49	49
2A	29	analyst	50	7	10001010	filler	1	48	52
2A	29	analyst	50	8	10101010	filler	1	50	50
2A	29	analyst	50	9	01010111	target	3	50	50
2A	29	analyst	50	10	00110101	filler	1	50	50
2A	29	analyst	50	11	11011001	filler	1	51	51
2A	29	analyst	50	12	11001101	filler	1	48	48
2A	29	analyst	50	13	10111111	target	6	52	52
2A	29	analyst	50	14	11110010	filler	1	51	49
2A	29	analyst	50	15	01010100	target	2	48	52
2A	29	analyst	50	16	11111101	filler	1	49	49
2A	29	analyst	50	17	11010010	filler	1	49	51
2A	29	analyst	50	18	10000000	target	7	53	47
2A	30	analyst	50	1	01000001	filler	1	4	4
2A	30	analyst	50	2	10101010	filler	1	99	1
2A	30	analyst	50	3	01111111	target	7	98	98
2A	30	analyst	50	4	11000000	target	6	0	100
2A	30	analyst	50	5	01010100	target	2	20	80
2A	30	analyst	50	6	11101010	filler	1	55	45
2A	30	analyst	50	7	01101010	filler	1	61	39
2A	30	analyst	50	8	11110010	filler	1	67	33
2A	30	analyst	50	9	10000101	filler	1	39	39
2A	30	analyst	50	10	00101111	target	4	60	60
2A	30	analyst	50	11	00110101	filler	1	60	60
2A	30	analyst	50	12	11111101	filler	1	92	92
2A	30	analyst	50	13	01010101	filler	1	54	54
2A	30	analyst	50	14	01011101	filler	1	63	63
2A	30	analyst	50	15	10101000	target	3	47	53
2A	30	analyst	50	16	10100110	filler	1	52	48
2A	30	analyst	50	17	11011001	filler	1	57	57
2A	30	analyst	50	18	01011111	target	5	86	86
2A	31	analyst	50	1	11011001	filler	1	73	73
2A	31	analyst	50	2	01000001	filler	1	4	4
2A	31	analyst	50	3	00111111	target	6	48	48
2A	31	analyst	50	4	11101010	filler	1	74	26
2A	31	analyst	50	5	10000101	filler	1	25	25
2A	31	analyst	50	6	10000000	target	7	9	91
2A	31	analyst	50	7	10000001	filler	1	28	28
2A	31	analyst	50	8	00110110	filler	1	56	44
2A	31	analyst	50	9	10100111	target	3	56	56
2A	31	analyst	50	10	00001101	filler	1	39	39
2A	31	analyst	50	11	10101010	filler	1	74	26
2A	31	analyst	50	12	11000110	filler	1	22	78
2A	31	analyst	50	13	01101010	filler	1	38	62
2A	31	analyst	50	14	00110101	filler	1	63	63
2A	31	analyst	50	15	11011111	target	5	81	81
2A	31	analyst	50	16	10110100	target	2	53	47
2A	31	analyst	50	17	01011101	filler	1	38	38
2A	31	analyst	50	18	10101111	target	4	65	65
2A	32	analyst	50	1	11000110	filler	1	52	48
2A	32	analyst	50	2	10111111	target	6	76	76
2A	32	analyst	50	3	01011110	filler	1	16	84
2A	32	analyst	50	4	00110101	filler	1	7	7
2A	32	analyst	50	5	10110100	target	2	67	33
2A	32	analyst	50	6	01010010	filler	1	74	26
2A	32	analyst	50	7	01011111	target	5	78	78
2A	32	analyst	50	8	10100110	filler	1	29	71
2A	32	analyst	50	9	10101111	target	4	70	70
2A	32	analyst	50	10	10000101	filler	1	36	36
2A	32	analyst	50	11	01000101	filler	1	68	68
2A	32	analyst	50	12	01101010	filler	1	89	11
2A	32	analyst	50	13	01110010	filler	1	54	46
2A	32	analyst	50	14	01011101	filler	1	62	62
2A	32	analyst	50	15	11010010	filler	1	69	31
2A	32	analyst	50	16	01010111	target	3	43	43
2A	32	analyst	50	17	11111010	filler	1	70	30
2A	32	analyst	50	18	01111111	target	7	97	97
2A	33	analyst	50	1	01000001	filler	1	20	20
2A	33	analyst	50	2	10100000	target	5	88	12
2A	33	analyst	50	3	11111101	filler	1	22	22
2A	33	analyst	50	4	10101010	filler	1	48	52
2A	33	analyst	50	5	11000110	filler	1	51	49
2A	33	analyst	50	6	10001010	filler	1	49	51
2A	33	analyst	50	7	00101111	target	4	49	49
2A	33	analyst	50	8	01010101	filler	1	50	50
2A	33	analyst	50	9	10100110	filler	1	49	51
2A	33	analyst	50	10	01011000	target	3	49	51
2A	33	analyst	50	11	10000101	filler	1	52	52
2A	33	analyst	50	12	11010010	filler	1	49	51
2A	33	analyst	50	13	00111111	target	6	49	49
2A	33	analyst	50	14	01010100	target	2	48	52
2A	33	analyst	50	15	01011110	filler	1	48	52
2A	33	analyst	50	16	10000000	target	7	48	52
2A	33	analyst	50	17	01011101	filler	1	51	51
2A	33	analyst	50	18	11111010	filler	1	52	48
2A	34	analyst	50	1	10001010	filler	1	93	7
2A	34	analyst	50	2	11011001	filler	1	74	74
2A	34	analyst	50	3	01010101	filler	1	0	0
2A	34	analyst	50	4	01000001	filler	1	1	1
2A	34	analyst	50	5	00110101	filler	1	21	21
2A	34	analyst	50	6	10110100	target	2	90	10
2A	34	analyst	50	7	00001101	filler	1	67	67
2A	34	analyst	50	8	11111010	filler	1	81	19
2A	34	analyst	50	9	01110010	filler	1	34	66
2A	34	analyst	50	10	01111111	target	7	91	91
2A	34	analyst	50	11	01011000	target	3	69	31
2A	34	analyst	50	12	10101111	target	4	27	27
2A	34	analyst	50	13	00110110	filler	1	17	83
2A	34	analyst	50	14	01011101	filler	1	75	75
2A	34	analyst	50	15	01011110	filler	1	25	75
2A	34	analyst	50	16	01011111	target	5	79	79
2A	34	analyst	50	17	11000000	target	6	36	64
2A	34	analyst	50	18	10100110	filler	1	10	90
2A	35	analyst	50	1	00110101	filler	1	76	76
2A	35	analyst	50	2	10100000	target	5	15	85
2A	35	analyst	50	3	01111111	target	7	60	60
2A	35	analyst	50	4	00110110	filler	1	78	22
2A	35	analyst	50	5	00111111	target	6	59	59
2A	35	analyst	50	6	11000110	filler	1	49	51
2A	35	analyst	50	7	00101111	target	4	26	26
2A	35	analyst	50	8	11001101	filler	1	30	30
2A	35	analyst	50	9	01000001	filler	1	26	26
2A	35	analyst	50	10	10001010	filler	1	4	96
2A	35	analyst	50	11	10101011	target	2	4	4
2A	35	analyst	50	12	11011001	filler	1	57	57
2A	35	analyst	50	13	10101000	target	3	32	68
2A	35	analyst	50	14	11111010	filler	1	65	35
2A	35	analyst	50	15	11110010	filler	1	66	34
2A	35	analyst	50	16	01101010	filler	1	14	86
2A	35	analyst	50	17	10101010	filler	1	84	16
2A	35	analyst	50	18	01010101	filler	1	2	2
2A	36	analyst	50	1	00110101	filler	1	81	81
2A	36	analyst	50	2	01011101	filler	1	83	83
2A	36	analyst	50	3	11001101	filler	1	44	44
2A	36	analyst	50	4	11111010	filler	1	58	42
2A	36	analyst	50	5	00110110	filler	1	54	46
2A	36	analyst	50	6	10101010	filler	1	92	8
2A	36	analyst	50	7	10001010	filler	1	53	47
2A	36	analyst	50	8	01010101	filler	1	53	53
2A	36	analyst	50	9	01010010	filler	1	54	46
2A	36	analyst	50	10	10000000	target	7	16	84
2A	36	analyst	50	11	00100000	target	5	27	73
2A	36	analyst	50	12	11011001	filler	1	66	66
2A	36	analyst	50	13	00111111	target	6	82	82
2A	36	analyst	50	14	01001011	target	2	34	34
2A	36	analyst	50	15	11010000	target	4	8	92
2A	36	analyst	50	16	11101010	filler	1	53	47
2A	36	analyst	50	17	01000101	filler	1	53	53
2A	36	analyst	50	18	01011000	target	3	31	69
2A	37	analyst	50	1	11110010	filler	1	13	87
2A	37	analyst	50	2	01010101	filler	1	54	54
2A	37	analyst	50	3	11011111	target	5	49	49
2A	37	analyst	50	4	00110110	filler	1	50	50
2A	37	analyst	50	5	11101010	filler	1	36	64
2A	37	analyst	50	6	10001010	filler	1	62	38
2A	37	analyst	50	7	00110101	filler	1	33	33
2A	37	analyst	50	8	11011001	filler	1	48	48
2A	37	analyst	50	9	01010000	target	4	62	38
2A	37	analyst	50	10	10101011	target	2	36	36
2A	37	analyst	50	11	10000101	filler	1	62	62
2A	37	analyst	50	12	10000001	filler	1	60	60
2A	37	analyst	50	13	11010010	filler	1	51	49
2A	37	analyst	50	14	01111111	target	7	39	39
2A	37	analyst	50	15	11111010	filler	1	39	61
2A	37	analyst	50	16	01011110	filler	1	38	62
2A	37	analyst	50	17	11000000	target	6	67	33
2A	37	analyst	50	18	10100111	target	3	34	34
2A	38	analyst	50	1	10100110	filler	1	59	41
2A	38	analyst	50	2	11001101	filler	1	22	22
2A	38	analyst	50	3	11011111	target	5	7	7
2A	38	analyst	50	4	10000000	target	7	54	46
2A	38	analyst	50	5	01000001	filler	1	48	48
2A	38	analyst	50	6	00110110	filler	1	52	48
2A	38	analyst	50	7	00101111	target	4	39	39
2A	38	analyst	50	8	01011101	filler	1	32	32
2A	38	analyst	50	9	10000101	filler	1	54	54
2A	38	analyst	50	10	01101010	filler	1	51	49
2A	38	analyst	50	11	10101010	filler	1	51	49
2A	38	analyst	50	12	00110101	filler	1	51	51
2A	38	analyst	50	13	10101000	target	3	49	51
2A	38	analyst	50	14	01001011	target	2	53	53
2A	38	analyst	50	15	11101010	filler	1	52	48
2A	38	analyst	50	16	10001010	filler	1	51	49
2A	38	analyst	50	17	11010010	filler	1	49	51
2A	38	analyst	50	18	00111111	target	6	51	51
2A	39	analyst	50	1	01110010	filler	1	50	50
2A	39	analyst	50	2	01010000	target	4	11	89
2A	39	analyst	50	3	11010010	filler	1	76	24
2A	39	analyst	50	4	11111101	filler	1	96	96
2A	39	analyst	50	5	11011001	filler	1	58	58
2A	39	analyst	50	6	01011101	filler	1	79	79
2A	39	analyst	50	7	00001101	filler	1	17	17
2A	39	analyst	50	8	10000101	filler	1	16	16
2A	39	analyst	50	9	01011110	filler	1	77	23
2A	39	analyst	50	10	01010101	filler	1	50	50
2A	39	analyst	50	11	11001101	filler	1	33	33
2A	39	analyst	50	12	10101000	target	3	18	82
2A	39	analyst	50	13	11011111	target	5	76	76
2A	39	analyst	50	14	00111111	target	6	68	68
2A	39	analyst	50	15	00110101	filler	1	52	52
2A	39	analyst	50	16	01010100	target	2	60	40
2A	39	analyst	50	17	11110010	filler	1	29	71
2A	39	analyst	50	18	10000000	target	7	12	88
2A	40	analyst	50	1	00110101	filler	1	52	52
2A	40	analyst	50	2	11111101	filler	1	98	98
2A	40	analyst	50	3	01011101	filler	1	66	66
2A	40	analyst	50	4	10101010	filler	1	51	49
2A	40	analyst	50	5	01000101	filler	1	20	20
2A	40	analyst	50	6	10100000	target	5	6	94
2A	40	analyst	50	7	01001011	target	2	50	50
2A	40	analyst	50	8	00110110	filler	1	50	50
2A	40	analyst	50	9	11001101	filler	1	59	59
2A	40	analyst	50	10	11010010	filler	1	50	50
2A	40	analyst	50	11	11011001	filler	1	63	63
2A	40	analyst	50	12	01011000	target	3	16	84
2A	40	analyst	50	13	01111111	target	7	98	98
2A	40	analyst	50	14	11010000	target	4	19	81
2A	40	analyst	50	15	10000101	filler	1	11	11
2A	40	analyst	50	16	00001101	filler	1	18	18
2A	40	analyst	50	17	01011110	filler	1	68	32
2A	40	analyst	50	18	01000000	target	6	3	97
2A	41	analyst	50	1	01101010	filler	1	63	37
2A	41	analyst	50	2	11111101	filler	1	81	81
2A	41	analyst	50	3	01001011	target	2	50	50
2A	41	analyst	50	4	10000000	target	7	50	50
2A	41	analyst	50	5	11101010	filler	1	63	37
2A	41	analyst	50	6	01011000	target	3	47	53
2A	41	analyst	50	7	01011101	filler	1	60	60
2A	41	analyst	50	8	10101010	filler	1	74	26
2A	41	analyst	50	9	11010000	target	4	48	52
2A	41	analyst	50	10	01010101	filler	1	46	46
2A	41	analyst	50	11	10100110	filler	1	57	43
2A	41	analyst	50	12	10001010	filler	1	56	44
2A	41	analyst	50	13	00111111	target	6	73	73
2A	41	analyst	50	14	01010010	filler	1	47	53
2A	41	analyst	50	15	11111010	filler	1	49	51
2A	41	analyst	50	16	11010010	filler	1	58	42
2A	41	analyst	50	17	11110010	filler	1	52	48
2A	41	analyst	50	18	11011111	target	5	70	70
2A	42	analyst	50	1	10101010	filler	1	87	13
2A	42	analyst	50	2	01011111	target	5	21	21
2A	42	analyst	50	3	01101010	filler	1	69	31
2A	42	analyst	50	4	01111111	target	7	4	4
2A	42	analyst	50	5	01010100	target	2	87	13
2A	42	analyst	50	6	01010111	target	3	18	18
2A	42	analyst	50	7	11111101	filler	1	31	31
2A	42	analyst	50	8	01011110	filler	1	56	44
2A	42	analyst	50	9	00110101	filler	1	57	57
2A	42	analyst	50	10	10101111	target	4	21	21
2A	42	analyst	50	11	11101010	filler	1	27	73
2A	42	analyst	50	12	01010101	filler	1	44	44
2A	42	analyst	50	13	01000101	filler	1	69	69
2A	42	analyst	50	14	01110010	filler	1	65	35
2A	42	analyst	50	15	11010010	filler	1	71	29
2A	42	analyst	50	16	10100110	filler	1	67	33
2A	42	analyst	50	17	10111111	target	6	9	9
2A	42	analyst	50	18	11000110	filler	1	57	43
2A	43	analyst	50	1	01010101	filler	1	57	57
2A	43	analyst	50	2	01101010	filler	1	71	29
2A	43	analyst	50	3	10101010	filler	1	90	10
2A	43	analyst	50	4	10100110	filler	1	68	32
2A	43	analyst	50	5	10100111	target	3	28	28
2A	43	analyst	50	6	01000101	filler	1	25	25
2A	43	analyst	50	7	11110010	filler	1	76	24
2A	43	analyst	50	8	10101111	target	4	75	75
2A	43	analyst	50	9	01011101	filler	1	16	16
2A	43	analyst	50	10	10100000	target	5	46	54
2A	43	analyst	50	11	11011001	filler	1	33	33
2A	43	analyst	50	12	10000000	target	7	78	22
2A	43	analyst	50	13	01001011	target	2	33	33
2A	43	analyst	50	14	11101010	filler	1	68	32
2A	43	analyst	50	15	01000000	target	6	15	85
2A	43	analyst	50	16	01000001	filler	1	71	71
2A	43	analyst	50	17	10001010	filler	1	38	62
2A	43	analyst	50	18	01110010	filler	1	37	63
2A	44	analyst	50	1	11101010	filler	1	67	33
2A	44	analyst	50	2	11001101	filler	1	67	67
2A	44	analyst	50	3	00110110	filler	1	67	33
2A	44	analyst	50	4	01010101	filler	1	58	58
2A	44	analyst	50	5	10100111	target	3	45	45
2A	44	analyst	50	6	10001010	filler	1	79	21
2A	44	analyst	50	7	00111111	target	6	54	54
2A	44	analyst	50	8	01011111	target	5	54	54
2A	44	analyst	50	9	10000101	filler	1	75	75
2A	44	analyst	50	10	01010000	target	4	86	14
2A	44	analyst	50	11	10101011	target	2	59	59
2A	44	analyst	50	12	11000110	filler	1	55	45
2A	44	analyst	50	13	11010010	filler	1	55	45
2A	44	analyst	50	14	10100110	filler	1	55	45
2A	44	analyst	50	15	01010010	filler	1	72	28
2A	44	analyst	50	16	01111111	target	7	54	54
2A	44	analyst	50	17	10101010	filler	1	51	49
2A	44	analyst	50	18	00110101	filler	1	53	53
2A	45	analyst	50	1	01010010	filler	1	87	13
2A	45	analyst	50	2	01001011	target	2	22	22
2A	45	analyst	50	3	01000001	filler	1	10	10
2A	45	analyst	50	4	00111111	target	6	52	52
2A	45	analyst	50	5	10000001	filler	1	36	36
2A	45	analyst	50	6	01101010	filler	1	75	25
2A	45	analyst	50	7	11101010	filler	1	65	35
2A	45	analyst	50	8	10101010	filler	1	89	11
2A	45	analyst	50	9	00001101	filler	1	34	34
2A	45	analyst	50	10	01010101	filler	1	15	15
2A	45	analyst	50	11	01111111	target	7	45	45
2A	45	analyst	50	12	01011110	filler	1	66	34
2A	45	analyst	50	13	01110010	filler	1	39	61
2A	45	analyst	50	14	10101000	target	3	76	24
2A	45	analyst	50	15	11011111	target	5	11	11
2A	45	analyst	50	16	11010010	filler	1	51	49
2A	45	analyst	50	17	11010000	target	4	91	9
2A	45	analyst	50	18	11001101	filler	1	88	88
2A	46	analyst	50	1	10000101	filler	1	50	50
2A	46	analyst	50	2	11101010	filler	1	51	49
2A	46	analyst	50	3	10101010	filler	1	51	49
2A	46	analyst	50	4	01011111	target	5	51	51
2A	46	analyst	50	5	10111111	target	6	51	51
2A	46	analyst	50	6	01111111	target	7	51	51
2A	46	analyst	50	7	10000001	filler	1	51	51
2A	46	analyst	50	8	11111101	filler	1	51	51
2A	46	analyst	50	9	11010000	target	4	51	49
2A	46	analyst	50	10	01001011	target	2	51	51
2A	46	analyst	50	11	01010101	filler	1	51	51
2A	46	analyst	50	12	00110110	filler	1	51	49
2A	46	analyst	50	13	01010010	filler	1	51	49
2A	46	analyst	50	14	11001101	filler	1	51	51
2A	46	analyst	50	15	00110101	filler	1	51	51
2A	46	analyst	50	16	11010010	filler	1	51	49
2A	46	analyst	50	17	01010111	target	3	51	51
2A	46	analyst	50	18	11110010	filler	1	51	49
2A	47	analyst	50	1	11011001	filler	1	51	51
2A	47	analyst	50	2	01010010	filler	1	50	50
2A	47	analyst	50	3	10111111	target	6	51	51
2A	47	analyst	50	4	01110010	filler	1	51	49
2A	47	analyst	50	5	01010000	target	4	51	49
2A	47	analyst	50	6	01011000	target	3	51	49
2A	47	analyst	50	7	10000000	target	7	52	48
2A	47	analyst	50	8	11001101	filler	1	50	50
2A	47	analyst	50	9	01000001	filler	1	50	50
2A	47	analyst	50	10	11000110	filler	1	50	50
2A	47	analyst	50	11	10101011	target	2	50	50
2A	47	analyst	50	12	01010101	filler	1	50	50
2A	47	analyst	50	13	11010010	filler	1	51	49
2A	47	analyst	50	14	00110101	filler	1	50	50
2A	47	analyst	50	15	10100000	target	5	50	50
2A	47	analyst	50	16	10000001	filler	1	49	49
2A	47	analyst	50	17	11111010	filler	1	49	51
2A	47	analyst	50	18	10000101	filler	1	50	50
2A	48	analyst	50	1	11011001	filler	1	25	25
2A	48	analyst	50	2	11110010	filler	1	26	74
2A	48	analyst	50	3	11001101	filler	1	72	72
2A	48	analyst	50	4	11011111	target	5	68	68
2A	48	analyst	50	5	10000101	filler	1	30	30
2A	48	analyst	50	6	11111010	filler	1	82	18
2A	48	analyst	50	7	01110010	filler	1	35	65
2A	48	analyst	50	8	01001011	target	2	18	18
2A	48	analyst	50	9	00110110	filler	1	76	24
2A	48	analyst	50	10	01111111	target	7	72	72
2A	48	analyst	50	11	11101010	filler	1	22	78
2A	48	analyst	50	12	00101111	target	4	31	31
2A	48	analyst	50	13	10100111	target	3	69	69
2A	48	analyst	50	14	11010010	filler	1	78	22
2A	48	analyst	50	15	01011101	filler	1	73	73
2A	48	analyst	50	16	11111101	filler	1	74	74
2A	48	analyst	50	17	11000000	target	6	74	26
2A	48	analyst	50	18	00001101	filler	1	77	77
2A	49	analyst	50	1	01011110	filler	1	86	14
2A	49	analyst	50	2	10101010	filler	1	64	36
2A	49	analyst	50	3	11101010	filler	1	57	43
2A	49	analyst	50	4	00110101	filler	1	42	42
2A	49	analyst	50	5	01111111	target	7	92	92
2A	49	analyst	50	6	10100110	filler	1	50	50
2A	49	analyst	50	7	10001010	filler	1	24	76
2A	49	analyst	50	8	11111101	filler	1	88	88
2A	49	analyst	50	9	00110110	filler	1	77	23
2A	49	analyst	50	10	10000101	filler	1	19	19
2A	49	analyst	50	11	01010101	filler	1	15	15
2A	49	analyst	50	12	01011000	target	3	64	36
2A	49	analyst	50	13	11010000	target	4	21	79
2A	49	analyst	50	14	01001011	target	2	57	57
2A	49	analyst	50	15	10000001	filler	1	34	34
2A	49	analyst	50	16	10100000	target	5	40	60
2A	49	analyst	50	17	01000000	target	6	5	95
2A	49	analyst	50	18	01000001	filler	1	42	42
2A	50	analyst	50	1	11010010	filler	1	50	50
2A	50	analyst	50	2	11000000	target	6	51	49
2A	50	analyst	50	3	01111111	target	7	51	51
2A	50	analyst	50	4	00110101	filler	1	50	50
2A	50	analyst	50	5	10101010	filler	1	51	49
2A	50	analyst	50	6	11000110	filler	1	51	49
2A	50	analyst	50	7	10100110	filler	1	51	49
2A	50	analyst	50	8	11110010	filler	1	50	50
2A	50	analyst	50	9	11111101	filler	1	50	50
2A	50	analyst	50	10	00101111	target	4	51	51
2A	50	analyst	50	11	01001011	target	2	50	50
2A	50	analyst	50	12	10000001	filler	1	50	50
2A	50	analyst	50	13	01011101	filler	1	51	51
2A	50	analyst	50	14	10001010	filler	1	50	50
2A	50	analyst	50	15	01010111	target	3	51	51
2A	50	analyst	50	16	00100000	target	5	50	50
2A	50	analyst	50	17	01101010	filler	1	51	49
2A	50	analyst	50	18	10000101	filler	1	50	50
2A	51	analyst	50	1	10000001	filler	1	27	27
2A	51	analyst	50	2	01110010	filler	1	49	51
2A	51	analyst	50	3	01111111	target	7	90	90
2A	51	analyst	50	4	00001101	filler	1	29	29
2A	51	analyst	50	5	01000001	filler	1	20	20
2A	51	analyst	50	6	01011101	filler	1	48	48
2A	51	analyst	50	7	11010010	filler	1	33	67
2A	51	analyst	50	8	10001010	filler	1	35	65
2A	51	analyst	50	9	11000110	filler	1	27	73
2A	51	analyst	50	10	01010100	target	2	54	46
2A	51	analyst	50	11	00110101	filler	1	53	53
2A	51	analyst	50	12	10100111	target	3	73	73
2A	51	analyst	50	13	01000000	target	6	13	87
2A	51	analyst	50	14	11010000	target	4	18	82
2A	51	analyst	50	15	11101010	filler	1	62	38
2A	51	analyst	50	16	10100110	filler	1	64	36
2A	51	analyst	50	17	01011111	target	5	78	78
2A	51	analyst	50	18	11111010	filler	1	79	21
2A	52	analyst	50	1	11000110	filler	1	49	51
2A	52	analyst	50	2	11011111	target	5	66	66
2A	52	analyst	50	3	01111111	target	7	66	66
2A	52	analyst	50	4	01011110	filler	1	44	56
2A	52	analyst	50	5	01011101	filler	1	37	37
2A	52	analyst	50	6	10000001	filler	1	63	63
2A	52	analyst	50	7	10001010	filler	1	58	42
2A	52	analyst	50	8	10101011	target	2	36	36
2A	52	analyst	50	9	01101010	filler	1	51	49
2A	52	analyst	50	10	10111111	target	6	40	40
2A	52	analyst	50	11	01000001	filler	1	51	51
2A	52	analyst	50	12	10101010	filler	1	51	49
2A	52	analyst	50	13	00110110	filler	1	51	49
2A	52	analyst	50	14	01010111	target	3	51	51
2A	52	analyst	50	15	11001101	filler	1	51	51
2A	52	analyst	50	16	00101111	target	4	51	51
2A	52	analyst	50	17	11101010	filler	1	50	50
2A	52	analyst	50	18	00001101	filler	1	51	51
2A	53	stock	50	1	01000101	filler	1	49	49
2A	53	stock	50	2	01000000	target	6	55	45
2A	53	stock	50	3	01011101	filler	1	41	41
2A	53	stock	50	4	00110101	filler	1	35	35
2A	53	stock	50	5	01101010	filler	1	59	41
2A	53	stock	50	6	11111101	filler	1	91	91
2A	53	stock	50	7	11011111	target	5	74	74
2A	53	stock	50	8	10000000	target	7	12	88
2A	53	stock	50	9	10101000	target	3	56	44
2A	53	stock	50	10	10101010	filler	1	77	23
2A	53	stock	50	11	10101111	target	4	59	59
2A	53	stock	50	12	11111010	filler	1	77	23
2A	53	stock	50	13	00110110	filler	1	79	21
2A	53	stock	50	14	01011110	filler	1	77	23
2A	53	stock	50	15	01010010	filler	1	68	32
2A	53	stock	50	16	01000001	filler	1	16	16
2A	53	stock	50	17	11001101	filler	1	76	76
2A	53	stock	50	18	01001011	target	2	30	30
2A	54	stock	50	1	10101010	filler	1	100	0
2A	54	stock	50	2	11000000	target	6	1	99
2A	54	stock	50	3	11010010	filler	1	87	13
2A	54	stock	50	4	11000110	filler	1	10	90
2A	54	stock	50	5	11010000	target	4	5	95
2A	54	stock	50	6	11001101	filler	1	89	89
2A	54	stock	50	7	01010010	filler	1	64	36
2A	54	stock	50	8	11110010	filler	1	74	26
2A	54	stock	50	9	10101011	target	2	23	23
2A	54	stock	50	10	01011110	filler	1	41	59
2A	54	stock	50	11	10100111	target	3	48	48
2A	54	stock	50	12	01111111	target	7	98	98
2A	54	stock	50	13	01000001	filler	1	35	35
2A	54	stock	50	14	10100110	filler	1	58	42
2A	54	stock	50	15	11111101	filler	1	95	95
2A	54	stock	50	16	00100000	target	5	26	74
2A	54	stock	50	17	01000101	filler	1	38	38
2A	54	stock	50	18	01010101	filler	1	9	9
2A	55	stock	50	1	10101010	filler	1	100	0
2A	55	stock	50	2	10100110	filler	1	0	100
2A	55	stock	50	3	00001101	filler	1	0	0
2A	55	stock	50	4	11111101	filler	1	0	0
2A	55	stock	50	5	01011111	target	5	0	0
2A	55	stock	50	6	10000001	filler	1	100	100
2A	55	stock	50	7	00110110	filler	1	39	61
2A	55	stock	50	8	10001010	filler	1	63	37
2A	55	stock	50	9	01010010	filler	1	26	74
2A	55	stock	50	10	01001011	target	2	39	39
2A	55	stock	50	11	01111111	target	7	0	0
2A	55	stock	50	12	00111111	target	6	0	0
2A	55	stock	50	13	11000110	filler	1	0	100
2A	55	stock	50	14	11011001	filler	1	59	59
2A	55	stock	50	15	11010000	target	4	72	28
2A	55	stock	50	16	00110101	filler	1	51	51
2A	55	stock	50	17	11010010	filler	1	49	51
2A	55	stock	50	18	01010111	target	3	29	29
2A	56	stock	50	1	11000110	filler	1	72	28
2A	56	stock	50	2	01110010	filler	1	77	23
2A	56	stock	50	3	01010000	target	4	27	73
2A	56	stock	50	4	10101011	target	2	78	78
2A	56	stock	50	5	10101010	filler	1	51	49
2A	56	stock	50	6	01011111	target	5	88	88
2A	56	stock	50	7	10100110	filler	1	59	41
2A	56	stock	50	8	01011101	filler	1	75	75
2A	56	stock	50	9	11000000	target	6	8	92
2A	56	stock	50	10	01010010	filler	1	22	78
2A	56	stock	50	11	10001010	filler	1	19	81
2A	56	stock	50	12	01111111	target	7	95	95
2A	56	stock	50	13	01101010	filler	1	2	98
2A	56	stock	50	14	10101000	target	3	23	77
2A	56	stock	50	15	00001101	filler	1	37	37
2A	56	stock	50	16	00110110	filler	1	14	86
2A	56	stock	50	17	11001101	filler	1	50	50
2A	56	stock	50	18	11110010	filler	1	64	36
2A	57	stock	50	1	10000101	filler	1	29	29
2A	57	stock	50	2	11010010	filler	1	16	84
2A	57	stock	50	3	10100111	target	3	44	44
2A	57	stock	50	4	11111101	filler	1	78	78
2A	57	stock	50	5	01000000	target	6	5	95
2A	57	stock	50	6	01110010	filler	1	38	62
2A	57	stock	50	7	11000110	filler	1	25	75
2A	57	stock	50	8	01011101	filler	1	37	37
2A	57	stock	50	9	10100110	filler	1	60	40
2A	57	stock	50	10	00110101	filler	1	30	30
2A	57	stock	50	11	00110110	filler	1	34	66
2A	57	stock	50	12	11110010	filler	1	35	65
2A	57	stock	50	13	01010010	filler	1	15	85
2A	57	stock	50	14	10110100	target	2	36	64
2A	57	stock	50	15	10000000	target	7	4	96
2A	57	stock	50	16	10101111	target	4	54	54
2A	57	stock	50	17	11011001	filler	1	49	49
2A	57	stock	50	18	00100000	target	5	11	89
2A	58	stock	50	1	01011110	filler	1	50	50
2A	58	stock	50	2	01110010	filler	1	50	50
2A	58	stock	50	3	10000000	target	7	50	50
2A	58	stock	50	4	01010100	target	2	49	51
2A	58	stock	50	5	11111010	filler	1	51	49
2A	58	stock	50	6	00110110	filler	1	51	49
2A	58	stock	50	7	11011111	target	5	50	50
2A	58	stock	50	8	01000001	filler	1	50	50
2A	58	stock	50	9	10101111	target	4	50	50
2A	58	stock	50	10	11010010	filler	1	51	49
2A	58	stock	50	11	00001101	filler	1	51	51
2A	58	stock	50	12	01010010	filler	1	50	50
2A	58	stock	50	13	11000110	filler	1	51	49
2A	58	stock	50	14	10101010	filler	1	51	49
2A	58	stock	50	15	01000000	target	6	51	49
2A	58	stock	50	16	10100111	target	3	51	51
2A	58	stock	50	17	11111101	filler	1	51	51
2A	58	stock	50	18	01000101	filler	1	50	50
2A	59	stock	50	1	11000110	filler	1	3	97
2A	59	stock	50	2	01110010	filler	1	73	27
2A	59	stock	50	3	10101010	filler	1	100	0
2A	59	stock	50	4	00100000	target	5	50	50
2A	59	stock	50	5	10000000	target	7	2	98
2A	59	stock	50	6	10111111	target	6	79	79
2A	59	stock	50	7	01010101	filler	1	3	3
2A	59	stock	50	8	11010010	filler	1	50	50
2A	59	stock	50	9	10100111	target	3	66	66
2A	59	stock	50	10	11010000	target	4	11	89
2A	59	stock	50	11	10100110	filler	1	36	64
2A	59	stock	50	12	10110100	target	2	51	49
2A	59	stock	50	13	01010010	filler	1	0	100
2A	59	stock	50	14	00001101	filler	1	50	50
2A	59	stock	50	15	01000101	filler	1	70	70
2A	59	stock	50	16	11011001	filler	1	100	100
2A	59	stock	50	17	01011110	filler	1	79	21
2A	59	stock	50	18	10000001	filler	1	0	0
2A	60	stock	50	1	10001010	filler	1	43	57
2A	60	stock	50	2	11010010	filler	1	60	40
2A	60	stock	50	3	00110110	filler	1	28	72
2A	60	stock	50	4	01000001	filler	1	70	70
2A	60	stock	50	5	00001101	filler	1	63	63
2A	60	stock	50	6	11111101	filler	1	70	70
2A	60	stock	50	7	11000000	target	6	72	28
2A	60	stock	50	8	01011111	target	5	62	62
2A	60	stock	50	9	10110100	target	2	37	63
2A	60	stock	50	10	01010101	filler	1	47	47
2A	60	stock	50	11	10100110	filler	1	76	24
2A	60	stock	50	12	11011001	filler	1	74	74
2A	60	stock	50	13	01110010	filler	1	70	30
2A	60	stock	50	14	11110010	filler	1	55	45
2A	60	stock	50	15	10101000	target	3	35	65
2A	60	stock	50	16	10000001	filler	1	77	77
2A	60	stock	50	17	10101111	target	4	77	77
2A	60	stock	50	18	01111111	target	7	81	81
2A	61	stock	50	1	01000001	filler	1	74	74
2A	61	stock	50	2	11000110	filler	1	5	95
2A	61	stock	50	3	10111111	target	6	95	95
2A	61	stock	50	4	10000000	target	7	4	96
2A	61	stock	50	5	01010010	filler	1	81	19
2A	61	stock	50	6	00101111	target	4	85	85
2A	61	stock	50	7	01010101	filler	1	13	13
2A	61	stock	50	8	00001101	filler	1	55	55
2A	61	stock	50	9	01010100	target	2	27	73
2A	61	stock	50	10	10001010	filler	1	18	82
2A	61	stock	50	11	11111101	filler	1	98	98
2A	61	stock	50	12	11110010	filler	1	50	50
2A	61	stock	50	13	01000101	filler	1	6	6
2A	61	stock	50	14	10000001	filler	1	13	13
2A	61	stock	50	15	01010111	target	3	93	93
2A	61	stock	50	16	10100110	filler	1	52	48
2A	61	stock	50	17	01011110	filler	1	74	26
2A	61	stock	50	18	01011111	target	5	96	96
2A	62	stock	50	1	11111101	filler	1	54	54
2A	62	stock	50	2	11010000	target	4	31	69
2A	62	stock	50	3	10100000	target	5	15	85
2A	62	stock	50	4	01011110	filler	1	52	48
2A	62	stock	50	5	01110010	filler	1	53	47
2A	62	stock	50	6	11011001	filler	1	52	52
2A	62	stock	50	7	11101010	filler	1	49	51
2A	62	stock	50	8	11000000	target	6	10	90
2A	62	stock	50	9	01001011	target	2	49	49
2A	62	stock	50	10	01111111	target	7	63	63
2A	62	stock	50	11	10101000	target	3	31	69
2A	62	stock	50	12	00110110	filler	1	47	53
2A	62	stock	50	13	10001010	filler	1	45	55
2A	62	stock	50	14	00001101	filler	1	13	13
2A	62	stock	50	15	01010101	filler	1	50	50
2A	62	stock	50	16	10000001	filler	1	25	25
2A	62	stock	50	17	11010010	filler	1	35	65
2A	62	stock	50	18	01011101	filler	1	49	49
2A	63	stock	50	1	01011101	filler	1	79	79
2A	63	stock	50	2	01010100	target	2	35	65
2A	63	stock	50	3	10000001	filler	1	78	78
2A	63	stock	50	4	01111111	target	7	69	69
2A	63	stock	50	5	11111101	filler	1	62	62
2A	63	stock	50	6	11101010	filler	1	77	23
2A	63	stock	50	7	10101000	target	3	67	33
2A	63	stock	50	8	01000101	filler	1	27	27
2A	63	stock	50	9	11011111	target	5	70	70
2A	63	stock	50	10	01011110	filler	1	65	35
2A	63	stock	50	11	00110110	filler	1	36	64
2A	63	stock	50	12	01010101	filler	1	22	22
2A	63	stock	50	13	10101010	filler	1	82	18
2A	63	stock	50	14	00001101	filler	1	67	67
2A	63	stock	50	15	10001010	filler	1	79	21
2A	63	stock	50	16	10000101	filler	1	23	23
2A	63	stock	50	17	11010000	target	4	28	72
2A	63	stock	50	18	11000000	target	6	14	86
2A	64	stock	50	1	10000001	filler	1	88	88
2A	64	stock	50	2	01010010	filler	1	59	41
2A	64	stock	50	3	01011110	filler	1	23	77
2A	64	stock	50	4	11110010	filler	1	32	68
2A	64	stock	50	5	10101011	target	2	45	45
2A	64	stock	50	6	10000101	filler	1	80	80
2A	64	stock	50	7	11011001	filler	1	36	36
2A	64	stock	50	8	10101111	target	4	18	18
2A	64	stock	50	9	01000001	filler	1	84	84
2A	64	stock	50	10	10101000	target	3	76	24
2A	64	stock	50	11	01111111	target	7	10	10
2A	64	stock	50	12	01000000	target	6	92	8
2A	64	stock	50	13	11000110	filler	1	53	47
2A	64	stock	50	14	01011111	target	5	27	27
2A	64	stock	50	15	01000101	filler	1	64	64
2A	64	stock	50	16	01101010	filler	1	52	48
2A	64	stock	50	17	11111101	filler	1	5	5
2A	64	stock	50	18	00001101	filler	1	61	61
2A	65	stock	50	1	01011101	filler	1	48	48
2A	65	stock	50	2	11001101	filler	1	29	29
2A	65	stock	50	3	01111111	target	7	81	81
2A	65	stock	50	4	01010100	target	2	65	35
2A	65	stock	50	5	11000000	target	6	65	35
2A	65	stock	50	6	10100110	filler	1	39	61
2A	65	stock	50	7	11111101	filler	1	32	32
2A	65	stock	50	8	01010101	filler	1	21	21
2A	65	stock	50	9	10000101	filler	1	22	22
2A	65	stock	50	10	00100000	target	5	59	41
2A	65	stock	50	11	01101010	filler	1	71	29
2A	65	stock	50	12	01011000	target	3	71	29
2A	65	stock	50	13	10000001	filler	1	77	77
2A	65	stock	50	14	11010000	target	4	47	53
2A	65	stock	50	15	00110101	filler	1	28	28
2A	65	stock	50	16	11000110	filler	1	28	72
2A	65	stock	50	17	00110110	filler	1	68	32
2A	65	stock	50	18	01011110	filler	1	38	62
2A	66	stock	50	1	01011110	filler	1	26	74
2A	66	stock	50	2	10100110	filler	1	46	54
2A	66	stock	50	3	00110110	filler	1	16	84
2A	66	stock	50	4	10000001	filler	1	10	10
2A	66	stock	50	5	10110100	target	2	21	79
2A	66	stock	50	6	11101010	filler	1	47	53
2A	66	stock	50	7	01111111	target	7	98	98
2A	66	stock	50	8	10101010	filler	1	29	71
2A	66	stock	50	9	01000001	filler	1	9	9
2A	66	stock	50	10	10100111	target	3	29	29
2A	66	stock	50	11	11010010	filler	1	10	90
2A	66	stock	50	12	00101111	target	4	63	63
2A	66	stock	50	13	00111111	target	6	77	77
2A	66	stock	50	14	11111010	filler	1	46	54
2A	66	stock	50	15	00100000	target	5	4	96
2A	66	stock	50	16	01110010	filler	1	47	53
2A	66	stock	50	17	01011101	filler	1	51	51
2A	66	stock	50	18	11110010	filler	1	12	88
2A	67	stock	50	1	01110010	filler	1	51	49
2A	67	stock	50	2	01011000	target	3	23	77
2A	67	stock	50	3	01111111	target	7	87	87
2A	67	stock	50	4	11000000	target	6	15	85
2A	67	stock	50	5	01000101	filler	1	25	25
2A	67	stock	50	6	10101010	filler	1	91	9
2A	67	stock	50	7	10101011	target	2	54	54
2A	67	stock	50	8	11011001	filler	1	81	81
2A	67	stock	50	9	01101010	filler	1	73	27
2A	67	stock	50	10	01010010	filler	1	30	70
2A	67	stock	50	11	11111010	filler	1	65	35
2A	67	stock	50	12	01011110	filler	1	57	43
2A	67	stock	50	13	10000101	filler	1	28	28
2A	67	stock	50	14	11101010	filler	1	65	35
2A	67	stock	50	15	01011111	target	5	52	52
2A	67	stock	50	16	01000001	filler	1	9	9
2A	67	stock	50	17	11001101	filler	1	57	57
2A	67	stock	50	18	10101111	target	4	72	72
2A	68	stock	50	1	10001010	filler	1	100	0
2A	68	stock	50	2	10000101	filler	1	54	54
2A	68	stock	50	3	11000110	filler	1	43	57
2A	68	stock	50	4	11010000	target	4	73	27
2A	68	stock	50	5	01010010	filler	1	17	83
2A	68	stock	50	6	00110101	filler	1	50	50
2A	68	stock	50	7	01011111	target	5	57	57
2A	68	stock	50	8	01111111	target	7	100	100
2A	68	stock	50	9	01010100	target	2	72	28
2A	68	stock	50	10	10100110	filler	1	59	41
2A	68	stock	50	11	01101010	filler	1	72	28
2A	68	stock	50	12	10101000	target	3	68	32
2A	68	stock	50	13	11111010	filler	1	41	59
2A	68	stock	50	14	11001101	filler	1	75	75
2A	68	stock	50	15	00001101	filler	1	80	80
2A	68	stock	50	16	11110010	filler	1	71	29
2A	68	stock	50	17	01000001	filler	1	75	75
2A	68	stock	50	18	01000000	target	6	89	11
2A	69	stock	50	1	10000101	filler	1	51	51
2A	69	stock	50	2	10101010	filler	1	51	49
2A	69	stock	50	3	01011101	filler	1	51	51
2A	69	stock	50	4	01011110	filler	1	51	49
2A	69	stock	50	5	11010000	target	4	50	50
2A	69	stock	50	6	00100000	target	5	51	49
2A	69	stock	50	7	11011001	filler	1	51	51
2A	69	stock	50	8	11001101	filler	1	51	51
2A	69	stock	50	9	01000000	target	6	51	49
2A	69	stock	50	10	10100110	filler	1	51	49
2A	69	stock	50	11	01010100	target	2	51	49
2A	69	stock	50	12	00001101	filler	1	51	51
2A	69	stock	50	13	01010111	target	3	51	51
2A	69	stock	50	14	01010101	filler	1	51	51
2A	69	stock	50	15	01000001	filler	1	51	51
2A	69	stock	50	16	10000000	target	7	51	49
2A	69	stock	50	17	11110010	filler	1	51	49
2A	69	stock	50	18	11101010	filler	1	51	49
2A	70	stock	50	1	01110010	filler	1	27	73
2A	70	stock	50	2	10100000	target	5	14	86
2A	70	stock	50	3	00110101	filler	1	49	49
2A	70	stock	50	4	00101111	target	4	74	74
2A	70	stock	50	5	11000000	target	6	23	77
2A	70	stock	50	6	01011000	target	3	32	68
2A	70	stock	50	7	00110110	filler	1	49	51
2A	70	stock	50	8	10000000	target	7	15	85
2A	70	stock	50	9	10110100	target	2	39	61
2A	70	stock	50	10	01000101	filler	1	48	48
2A	70	stock	50	11	11011001	filler	1	49	49
2A	70	stock	50	12	01011101	filler	1	47	47
2A	70	stock	50	13	11001101	filler	1	51	51
2A	70	stock	50	14	10101010	filler	1	49	51
2A	70	stock	50	15	01101010	filler	1	49	51
2A	70	stock	50	16	11000110	filler	1	40	60
2A	70	stock	50	17	10000001	filler	1	42	42
2A	70	stock	50	18	10100110	filler	1	49	51
2A	71	stock	50	1	11010010	filler	1	50	50
2A	71	stock	50	2	10101011	target	2	79	79
2A	71	stock	50	3	10100000	target	5	61	39
2A	71	stock	50	4	11011001	filler	1	34	34
2A	71	stock	50	5	01011110	filler	1	36	64
2A	71	stock	50	6	10100111	target	3	32	32
2A	71	stock	50	7	11111010	filler	1	49	51
2A	71	stock	50	8	10000000	target	7	47	53
2A	71	stock	50	9	11000000	target	6	17	83
2A	71	stock	50	10	01010010	filler	1	46	54
2A	71	stock	50	11	01011101	filler	1	53	53
2A	71	stock	50	12	10100110	filler	1	49	51
2A	71	stock	50	13	10101111	target	4	48	48
2A	71	stock	50	14	11110010	filler	1	55	45
2A	71	stock	50	15	10001010	filler	1	49	51
2A	71	stock	50	16	10101010	filler	1	62	38
2A	71	stock	50	17	10000001	filler	1	17	17
2A	71	stock	50	18	01000001	filler	1	34	34
2A	72	stock	50	1	00110110	filler	1	41	59
2A	72	stock	50	2	01011110	filler	1	76	24
2A	72	stock	50	3	01111111	target	7	39	39
2A	72	stock	50	4	10111111	target	6	77	77
2A	72	stock	50	5	00100000	target	5	17	83
2A	72	stock	50	6	11111010	filler	1	78	22
2A	72	stock	50	7	01101010	filler	1	66	34
2A	72	stock	50	8	11111101	filler	1	77	77
2A	72	stock	50	9	00110101	filler	1	62	62
2A	72	stock	50	10	11110010	filler	1	22	78
2A	72	stock	50	11	01010100	target	2	56	44
2A	72	stock	50	12	10000001	filler	1	60	60
2A	72	stock	50	13	01011101	filler	1	80	80
2A	72	stock	50	14	10101000	target	3	31	69
2A	72	stock	50	15	01010000	target	4	30	70
2A	72	stock	50	16	01000101	filler	1	32	32
2A	72	stock	50	17	11000110	filler	1	64	36
2A	72	stock	50	18	11001101	filler	1	84	84
2A	73	stock	50	1	01000101	filler	1	16	16
2A	73	stock	50	2	11101010	filler	1	60	40
2A	73	stock	50	3	10101000	target	3	68	32
2A	73	stock	50	4	01010010	filler	1	84	16
2A	73	stock	50	5	00110101	filler	1	22	22
2A	73	stock	50	6	11000110	filler	1	12	88
2A	73	stock	50	7	10100110	filler	1	19	81
2A	73	stock	50	8	11010000	target	4	5	95
2A	73	stock	50	9	01111111	target	7	99	99
2A	73	stock	50	10	01001011	target	2	90	90
2A	73	stock	50	11	01011111	target	5	90	90
2A	73	stock	50	12	01110010	filler	1	51	49
2A	73	stock	50	13	00111111	target	6	96	96
2A	73	stock	50	14	01101010	filler	1	39	61
2A	73	stock	50	15	10000101	filler	1	45	45
2A	73	stock	50	16	11011001	filler	1	55	55
2A	73	stock	50	17	01011110	filler	1	68	32
2A	73	stock	50	18	11111010	filler	1	64	36
2A	74	stock	50	1	01010010	filler	1	83	17
2A	74	stock	50	2	11001101	filler	1	83	83
2A	74	stock	50	3	01010111	target	3	30	30
2A	74	stock	50	4	01000101	filler	1	17	17
2A	74	stock	50	5	11101010	filler	1	93	7
2A	74	stock	50	6	00101111	target	4	80	80
2A	74	stock	50	7	01110010	filler	1	20	80
2A	74	stock	50	8	00110101	filler	1	25	25
2A	74	stock	50	9	10100110	filler	1	85	15
2A	74	stock	50	10	10101010	filler	1	95	5
2A	74	stock	50	11	01000001	filler	1	12	12
2A	74	stock	50	12	01001011	target	2	16	16
2A	74	stock	50	13	11000000	target	6	7	93
2A	74	stock	50	14	11010010	filler	1	76	24
2A	74	stock	50	15	00100000	target	5	21	79
2A	74	stock	50	16	10000000	target	7	6	94
2A	74	stock	50	17	01101010	filler	1	90	10
2A	74	stock	50	18	11011001	filler	1	99	99
2A	75	stock	50	1	01011110	filler	1	64	36
2A	75	stock	50	2	00110101	filler	1	73	73
2A	75	stock	50	3	00110110	filler	1	54	46
2A	75	stock	50	4	11111010	filler	1	27	73
2A	75	stock	50	5	01001011	target	2	29	29
2A	75	stock	50	6	00001101	filler	1	48	48
2A	75	stock	50	7	01010010	filler	1	8	92
2A	75	stock	50	8	10111111	target	6	0	0
2A	75	stock	50	9	00100000	target	5	100	0
2A	75	stock	50	10	10101000	target	3	63	37
2A	75	stock	50	11	10101111	target	4	0	0
2A	75	stock	50	12	10000101	filler	1	60	60
2A	75	stock	50	13	01111111	target	7	0	0
2A	75	stock	50	14	11011001	filler	1	37	37
2A	75	stock	50	15	10101010	filler	1	51	49
2A	75	stock	50	16	01000101	filler	1	63	63
2A	75	stock	50	17	01010101	filler	1	40	40
2A	75	stock	50	18	10000001	filler	1	75	75
2A	76	stock	50	1	01010101	filler	1	59	59
2A	76	stock	50	2	11010010	filler	1	87	13
2A	76	stock	50	3	01011110	filler	1	90	10
2A	76	stock	50	4	10101010	filler	1	76	24
2A	76	stock	50	5	01010111	target	3	22	22
2A	76	stock	50	6	10100000	target	5	95	5
2A	76	stock	50	7	10100110	filler	1	83	17
2A	76	stock	50	8	11011001	filler	1	38	38
2A	76	stock	50	9	00001101	filler	1	77	77
2A	76	stock	50	10	10101011	target	2	34	34
2A	76	stock	50	11	11111010	filler	1	48	52
2A	76	stock	50	12	00101111	target	4	31	31
2A	76	stock	50	13	11111101	filler	1	27	27
2A	76	stock	50	14	01011101	filler	1	33	33
2A	76	stock	50	15	01111111	target	7	20	20
2A	76	stock	50	16	00110101	filler	1	22	22
2A	76	stock	50	17	00111111	target	6	23	23
2A	76	stock	50	18	00110110	filler	1	67	33
2A	77	stock	50	1	00110110	filler	1	50	50
2A	77	stock	50	2	10100110	filler	1	49	51
2A	77	stock	50	3	01011000	target	3	78	22
2A	77	stock	50	4	00111111	target	6	82	82
2A	77	stock	50	5	01000001	filler	1	20	20
2A	77	stock	50	6	11111101	filler	1	88	88
2A	77	stock	50	7	11010010	filler	1	92	8
2A	77	stock	50	8	01010000	target	4	91	9
2A	77	stock	50	9	01011101	filler	1	50	50
2A	77	stock	50	10	01000101	filler	1	48	48
2A	77	stock	50	11	10000001	filler	1	14	14
2A	77	stock	50	12	01010100	target	2	86	14
2A	77	stock	50	13	01011110	filler	1	35	65
2A	77	stock	50	14	00110101	filler	1	19	19
2A	77	stock	50	15	00001101	filler	1	49	49
2A	77	stock	50	16	01111111	target	7	72	72
2A	77	stock	50	17	11111010	filler	1	58	42
2A	77	stock	50	18	10100000	target	5	33	67
2A	78	stock	50	1	01010010	filler	1	73	27
2A	78	stock	50	2	01011111	target	5	70	70
2A	78	stock	50	3	00001101	filler	1	44	44
2A	78	stock	50	4	10110100	target	2	67	33
2A	78	stock	50	5	01011000	target	3	64	36
2A	78	stock	50	6	01111111	target	7	91	91
2A	78	stock	50	7	00110101	filler	1	83	83
2A	78	stock	50	8	11101010	filler	1	70	30
2A	78	stock	50	9	11110010	filler	1	86	14
2A	78	stock	50	10	01110010	filler	1	76	24
2A	78	stock	50	11	10101111	target	4	94	94
2A	78	stock	50	12	10111111	target	6	80	80
2A	78	stock	50	13	10001010	filler	1	69	31
2A	78	stock	50	14	10101010	filler	1	54	46
2A	78	stock	50	15	10100110	filler	1	58	42
2A	78	stock	50	16	11111010	filler	1	74	26
2A	78	stock	50	17	00110110	filler	1	80	20
2A	78	stock	50	18	11011001	filler	1	68	68
2A	79	stock	50	1	11111010	filler	1	24	76
2A	79	stock	50	2	10111111	target	6	61	61
2A	79	stock	50	3	01101010	filler	1	68	32
2A	79	stock	50	4	01011111	target	5	63	63
2A	79	stock	50	5	10000101	filler	1	65	65
2A	79	stock	50	6	01010010	filler	1	60	40
2A	79	stock	50	7	11011001	filler	1	38	38
2A	79	stock	50	8	01111111	target	7	66	66
2A	79	stock	50	9	11111101	filler	1	61	61
2A	79	stock	50	10	11001101	filler	1	51	51
2A	79	stock	50	11	01011101	filler	1	51	51
2A	79	stock	50	12	01000001	filler	1	37	37
2A	79	stock	50	13	01001011	target	2	52	52
2A	79	stock	50	14	10000001	filler	1	34	34
2A	79	stock	50	15	01010101	filler	1	36	36
2A	79	stock	50	16	01000101	filler	1	56	56
2A	79	stock	50	17	01011000	target	3	56	44
2A	79	stock	50	18	11010000	target	4	44	56
2A	80	stock	50	1	00110110	filler	1	88	12
2A	80	stock	50	2	01101010	filler	1	96	4
2A	80	stock	50	3	11110010	filler	1	96	4
2A	80	stock	50	4	10100111	target	3	2	2
2A	80	stock	50	5	01011111	target	5	49	49
2A	80	stock	50	6	01111111	target	7	50	50
2A	80	stock	50	7	01011101	filler	1	8	8
2A	80	stock	50	8	01011110	filler	1	61	39
2A	80	stock	50	9	11010010	filler	1	85	15
2A	80	stock	50	10	00101111	target	4	25	25
2A	80	stock	50	11	11000110	filler	1	6	94
2A	80	stock	50	12	01000101	filler	1	84	84
2A	80	stock	50	13	01000000	target	6	13	87
2A	80	stock	50	14	10100110	filler	1	82	18
2A	80	stock	50	15	10101010	filler	1	99	1
2A	80	stock	50	16	01001011	target	2	17	17
2A	80	stock	50	17	11111010	filler	1	91	9
2A	80	stock	50	18	10000001	filler	1	12	12
2A	81	stock	50	1	11011001	filler	1	50	50
2A	81	stock	50	2	11111010	filler	1	50	50
2A	81	stock	50	3	11101010	filler	1	88	12
2A	81	stock	50	4	10100110	filler	1	36	64
2A	81	stock	50	5	01010100	target	2	49	51
2A	81	stock	50	6	10100111	target	3	63	63
2A	81	stock	50	7	10000001	filler	1	36	36
2A	81	stock	50	8	11010000	target	4	24	76
2A	81	stock	50	9	00111111	target	6	72	72
2A	81	stock	50	10	01000101	filler	1	46	46
2A	81	stock	50	11	10000101	filler	1	16	16
2A	81	stock	50	12	01011110	filler	1	58	42
2A	81	stock	50	13	10001010	filler	1	30	70
2A	81	stock	50	14	11010010	filler	1	22	78
2A	81	stock	50	15	01101010	filler	1	23	77
2A	81	stock	50	16	10000000	target	7	13	87
2A	81	stock	50	17	01110010	filler	1	27	73
2A	81	stock	50	18	11011111	target	5	90	90
2A	82	stock	50	1	01011101	filler	1	51	51
2A	82	stock	50	2	11101010	filler	1	51	49
2A	82	stock	50	3	11111010	filler	1	43	57
2A	82	stock	50	4	01011000	target	3	53	47
2A	82	stock	50	5	11011111	target	5	20	20
2A	82	stock	50	6	01010100	target	2	58	42
2A	82	stock	50	7	11010000	target	4	57	43
2A	82	stock	50	8	00110101	filler	1	49	49
2A	82	stock	50	9	11000110	filler	1	50	50
2A	82	stock	50	10	11001101	filler	1	45	45
2A	82	stock	50	11	01101010	filler	1	50	50
2A	82	stock	50	12	11110010	filler	1	43	57
2A	82	stock	50	13	01110010	filler	1	49	51
2A	82	stock	50	14	01010101	filler	1	50	50
2A	82	stock	50	15	01000000	target	6	77	23
2A	82	stock	50	16	10000000	target	7	94	6
2A	82	stock	50	17	01011110	filler	1	45	55
2A	82	stock	50	18	01010010	filler	1	56	44
2A	83	stock	50	1	10000101	filler	1	14	14
2A	83	stock	50	2	01110010	filler	1	91	9
2A	83	stock	50	3	11000110	filler	1	25	75
2A	83	stock	50	4	11101010	filler	1	82	18
2A	83	stock	50	5	11111010	filler	1	91	9
2A	83	stock	50	6	00110101	filler	1	22	22
2A	83	stock	50	7	10000000	target	7	16	84
2A	83	stock	50	8	00101111	target	4	7	7
2A	83	stock	50	9	10001010	filler	1	78	22
2A	83	stock	50	10	01011110	filler	1	74	26
2A	83	stock	50	11	01000000	target	6	95	5
2A	83	stock	50	12	10101010	filler	1	100	0
2A	83	stock	50	13	10100000	target	5	81	19
2A	83	stock	50	14	01010111	target	3	72	72
2A	83	stock	50	15	10000001	filler	1	49	49
2A	83	stock	50	16	11011001	filler	1	95	95
2A	83	stock	50	17	01010100	target	2	86	14
2A	83	stock	50	18	10100110	filler	1	81	19
2A	84	stock	50	1	11111010	filler	1	96	4
2A	84	stock	50	2	01000101	filler	1	23	23
2A	84	stock	50	3	00110101	filler	1	55	55
2A	84	stock	50	4	01111111	target	7	39	39
2A	84	stock	50	5	01001011	target	2	43	43
2A	84	stock	50	6	11000000	target	6	32	68
2A	84	stock	50	7	11110010	filler	1	59	41
2A	84	stock	50	8	10101111	target	4	71	71
2A	84	stock	50	9	10001010	filler	1	38	62
2A	84	stock	50	10	01011111	target	5	85	85
2A	84	stock	50	11	11001101	filler	1	62	62
2A	84	stock	50	12	01010111	target	3	64	64
2A	84	stock	50	13	01011110	filler	1	70	30
2A	84	stock	50	14	10000101	filler	1	27	27
2A	84	stock	50	15	01000001	filler	1	23	23
2A	84	stock	50	16	01010010	filler	1	48	52
2A	84	stock	50	17	11000110	filler	1	50	50
2A	84	stock	50	18	11010010	filler	1	53	47
2A	85	stock	50	1	01000001	filler	1	1	1
2A	85	stock	50	2	10101010	filler	1	64	36
2A	85	stock	50	3	10000001	filler	1	5	5
2A	85	stock	50	4	11000110	filler	1	7	93
2A	85	stock	50	5	10000101	filler	1	8	8
2A	85	stock	50	6	00110110	filler	1	63	37
2A	85	stock	50	7	01110010	filler	1	23	77
2A	85	stock	50	8	11111010	filler	1	43	57
2A	85	stock	50	9	01101010	filler	1	68	32
2A	85	stock	50	10	11011111	target	5	13	13
2A	85	stock	50	11	10001010	filler	1	25	75
2A	85	stock	50	12	11001101	filler	1	56	56
2A	85	stock	50	13	10100110	filler	1	32	68
2A	85	stock	50	14	01001011	target	2	22	22
2A	85	stock	50	15	10000000	target	7	4	96
2A	85	stock	50	16	11000000	target	6	52	48
2A	85	stock	50	17	01010111	target	3	6	6
2A	85	stock	50	18	10101111	target	4	62	62
2A	86	stock	50	1	11010010	filler	1	14	86
2A	86	stock	50	2	11011001	filler	1	85	85
2A	86	stock	50	3	01111111	target	7	95	95
2A	86	stock	50	4	01011101	filler	1	83	83
2A	86	stock	50	5	10000101	filler	1	37	37
2A	86	stock	50	6	01000101	filler	1	57	57
2A	86	stock	50	7	01010010	filler	1	80	20
2A	86	stock	50	8	10100111	target	3	86	86
2A	86	stock	50	9	00110101	filler	1	75	75
2A	86	stock	50	10	10100000	target	5	12	88
2A	86	stock	50	11	10101111	target	4	92	92
2A	86	stock	50	12	01000001	filler	1	70	70
2A	86	stock	50	13	10001010	filler	1	51	49
2A	86	stock	50	14	01011110	filler	1	76	24
2A	86	stock	50	15	01000000	target	6	29	71
2A	86	stock	50	16	10000001	filler	1	76	76
2A	86	stock	50	17	10100110	filler	1	9	91
2A	86	stock	50	18	01001011	target	2	63	63
2A	87	stock	50	1	11011001	filler	1	77	77
2A	87	stock	50	2	01010010	filler	1	40	60
2A	87	stock	50	3	00110110	filler	1	48	52
2A	87	stock	50	4	01101010	filler	1	48	52
2A	87	stock	50	5	10000001	filler	1	23	23
2A	87	stock	50	6	11101010	filler	1	72	28
2A	87	stock	50	7	00110101	filler	1	49	49
2A	87	stock	50	8	01010100	target	2	36	64
2A	87	stock	50	9	01010101	filler	1	53	53
2A	87	stock	50	10	10000000	target	7	10	90
2A	87	stock	50	11	00100000	target	5	10	90
2A	87	stock	50	12	01010111	target	3	68	68
2A	87	stock	50	13	01110010	filler	1	51	49
2A	87	stock	50	14	10100110	filler	1	51	49
2A	87	stock	50	15	10111111	target	6	88	88
2A	87	stock	50	16	00001101	filler	1	42	42
2A	87	stock	50	17	01010000	target	4	21	79
2A	87	stock	50	18	10001010	filler	1	29	71
2A	88	stock	50	1	11101010	filler	1	33	67
2A	88	stock	50	2	10100110	filler	1	50	50
2A	88	stock	50	3	01000001	filler	1	61	61
2A	88	stock	50	4	00110101	filler	1	50	50
2A	88	stock	50	5	11010000	target	4	65	35
2A	88	stock	50	6	00110110	filler	1	51	49
2A	88	stock	50	7	01010010	filler	1	64	36
2A	88	stock	50	8	01001011	target	2	51	51
2A	88	stock	50	9	01011110	filler	1	35	65
2A	88	stock	50	10	01111111	target	7	26	26
2A	88	stock	50	11	10101000	target	3	67	33
2A	88	stock	50	12	11000110	filler	1	51	49
2A	88	stock	50	13	11111010	filler	1	27	73
2A	88	stock	50	14	01000000	target	6	78	22
2A	88	stock	50	15	10000101	filler	1	56	56
2A	88	stock	50	16	11011111	target	5	18	18
2A	88	stock	50	17	11111101	filler	1	20	20
2A	88	stock	50	18	10000001	filler	1	79	79
2A	89	stock	50	1	00110101	filler	1	15	15
2A	89	stock	50	2	00111111	target	6	92	92
2A	89	stock	50	3	01010100	target	2	60	40
2A	89	stock	50	4	11110010	filler	1	19	81
2A	89	stock	50	5	01011110	filler	1	44	56
2A	89	stock	50	6	01110010	filler	1	32	68
2A	89	stock	50	7	11011111	target	5	97	97
2A	89	stock	50	8	00001101	filler	1	60	60
2A	89	stock	50	9	01011000	target	3	18	82
2A	89	stock	50	10	01101010	filler	1	32	68
2A	89	stock	50	11	10000101	filler	1	32	32
2A	89	stock	50	12	01111111	target	7	100	100
2A	89	stock	50	13	01011101	filler	1	79	79
2A	89	stock	50	14	10101111	target	4	91	91
2A	89	stock	50	15	01000101	filler	1	48	48
2A	89	stock	50	16	10100110	filler	1	73	27
2A	89	stock	50	17	01010010	filler	1	58	42
2A	89	stock	50	18	01010101	filler	1	56	56
2A	90	stock	50	1	00110110	filler	1	68	32
2A	90	stock	50	2	00110101	filler	1	29	29
2A	90	stock	50	3	01101010	filler	1	61	39
2A	90	stock	50	4	00101111	target	4	76	76
2A	90	stock	50	5	10001010	filler	1	18	82
2A	90	stock	50	6	01111111	target	7	91	91
2A	90	stock	50	7	01011111	target	5	87	87
2A	90	stock	50	8	11000110	filler	1	48	52
2A	90	stock	50	9	01010100	target	2	69	31
2A	90	stock	50	10	11000000	target	6	10	90
2A	90	stock	50	11	10100111	target	3	58	58
2A	90	stock	50	12	01010101	filler	1	7	7
2A	90	stock	50	13	01000101	filler	1	11	11
2A	90	stock	50	14	10100110	filler	1	37	63
2A	90	stock	50	15	01011110	filler	1	71	29
2A	90	stock	50	16	01110010	filler	1	29	71
2A	90	stock	50	17	01010010	filler	1	27	73
2A	90	stock	50	18	00001101	filler	1	8	8
2A	91	stock	50	1	11110010	filler	1	78	22
2A	91	stock	50	2	00100000	target	5	71	29
2A	91	stock	50	3	10100111	target	3	90	90
2A	91	stock	50	4	01111111	target	7	98	98
2A	91	stock	50	5	11101010	filler	1	90	10
2A	91	stock	50	6	00110101	filler	1	21	21
2A	91	stock	50	7	10101010	filler	1	94	6
2A	91	stock	50	8	11001101	filler	1	53	53
2A	91	stock	50	9	10000101	filler	1	11	11
2A	91	stock	50	10	10101111	target	4	45	45
2A	91	stock	50	11	11011001	filler	1	80	80
2A	91	stock	50	12	10100110	filler	1	15	85
2A	91	stock	50	13	10000001	filler	1	64	64
2A	91	stock	50	14	00001101	filler	1	87	87
2A	91	stock	50	15	10101011	target	2	52	52
2A	91	stock	50	16	01010010	filler	1	66	34
2A	91	stock	50	17	00111111	target	6	32	32
2A	91	stock	50	18	00110110	filler	1	70	30
2A	92	stock	50	1	01010010	filler	1	74	26
2A	92	stock	50	2	10000001	filler	1	53	53
2A	92	stock	50	3	00110110	filler	1	50	50
2A	92	stock	50	4	10100000	target	5	87	13
2A	92	stock	50	5	01011110	filler	1	25	75
2A	92	stock	50	6	01011000	target	3	64	36
2A	92	stock	50	7	11111010	filler	1	27	73
2A	92	stock	50	8	10001010	filler	1	50	50
2A	92	stock	50	9	11010000	target	4	38	62
2A	92	stock	50	10	01111111	target	7	9	9
2A	92	stock	50	11	00110101	filler	1	64	64
2A	92	stock	50	12	01000000	target	6	79	21
2A	92	stock	50	13	10100110	filler	1	48	52
2A	92	stock	50	14	11001101	filler	1	32	32
2A	92	stock	50	15	10000101	filler	1	63	63
2A	92	stock	50	16	01001011	target	2	49	49
2A	92	stock	50	17	10101010	filler	1	63	37
2A	92	stock	50	18	11000110	filler	1	31	69
2A	93	stock	50	1	10101010	filler	1	82	18
2A	93	stock	50	2	11000110	filler	1	22	78
2A	93	stock	50	3	01010111	target	3	50	50
2A	93	stock	50	4	10101111	target	4	68	68
2A	93	stock	50	5	10000001	filler	1	70	70
2A	93	stock	50	6	11111101	filler	1	49	49
2A	93	stock	50	7	01010101	filler	1	19	19
2A	93	stock	50	8	11110010	filler	1	51	49
2A	93	stock	50	9	00110101	filler	1	31	31
2A	93	stock	50	10	10000000	target	7	9	91
2A	93	stock	50	11	11001101	filler	1	30	30
2A	93	stock	50	12	01010100	target	2	49	51
2A	93	stock	50	13	11101010	filler	1	78	22
2A	93	stock	50	14	01011111	target	5	86	86
2A	93	stock	50	15	10000101	filler	1	22	22
2A	93	stock	50	16	11000000	target	6	6	94
2A	93	stock	50	17	01010010	filler	1	60	40
2A	93	stock	50	18	01000001	filler	1	48	48
2A	94	stock	50	1	01010010	filler	1	72	28
2A	94	stock	50	2	10000101	filler	1	37	37
2A	94	stock	50	3	11000000	target	6	56	44
2A	94	stock	50	4	11111010	filler	1	75	25
2A	94	stock	50	5	10100000	target	5	54	46
2A	94	stock	50	6	01010111	target	3	30	30
2A	94	stock	50	7	01010000	target	4	56	44
2A	94	stock	50	8	01001011	target	2	35	35
2A	94	stock	50	9	00110110	filler	1	61	39
2A	94	stock	50	10	01000101	filler	1	29	29
2A	94	stock	50	11	10000001	filler	1	81	81
2A	94	stock	50	12	10101010	filler	1	84	16
2A	94	stock	50	13	00001101	filler	1	54	54
2A	94	stock	50	14	01011110	filler	1	72	28
2A	94	stock	50	15	11111101	filler	1	54	54
2A	94	stock	50	16	11110010	filler	1	70	30
2A	94	stock	50	17	10000000	target	7	31	69
2A	94	stock	50	18	10100110	filler	1	77	23
2A	95	stock	50	1	11110010	filler	1	12	88
2A	95	stock	50	2	10001010	filler	1	8	92
2A	95	stock	50	3	01010010	filler	1	3	97
2A	95	stock	50	4	11011001	filler	1	89	89
2A	95	stock	50	5	01011110	filler	1	78	22
2A	95	stock	50	6	11000000	target	6	2	98
2A	95	stock	50	7	01011101	filler	1	72	72
2A	95	stock	50	8	01110010	filler	1	35	65
2A	95	stock	50	9	11011111	target	5	98	98
2A	95	stock	50	10	10000001	filler	1	7	7
2A	95	stock	50	11	11101010	filler	1	83	17
2A	95	stock	50	12	11001101	filler	1	40	40
2A	95	stock	50	13	11111101	filler	1	96	96
2A	95	stock	50	14	01011000	target	3	37	63
2A	95	stock	50	15	10100110	filler	1	60	40
2A	95	stock	50	16	10101111	target	4	77	77
2A	95	stock	50	17	10000000	target	7	1	99
2A	95	stock	50	18	10110100	target	2	61	39
2A	96	stock	50	1	11111010	filler	1	63	37
2A	96	stock	50	2	01000101	filler	1	14	14
2A	96	stock	50	3	10000101	filler	1	37	37
2A	96	stock	50	4	10111111	target	6	86	86
2A	96	stock	50	5	01110010	filler	1	50	50
2A	96	stock	50	6	11010010	filler	1	53	47
2A	96	stock	50	7	10110100	target	2	49	51
2A	96	stock	50	8	10100110	filler	1	49	51
2A	96	stock	50	9	11011001	filler	1	58	58
2A	96	stock	50	10	11111101	filler	1	86	86
2A	96	stock	50	11	10101000	target	3	31	69
2A	96	stock	50	12	01011111	target	5	65	65
2A	96	stock	50	13	10101010	filler	1	49	51
2A	96	stock	50	14	00110110	filler	1	49	51
2A	96	stock	50	15	11010000	target	4	34	66
2A	96	stock	50	16	11000110	filler	1	45	55
2A	96	stock	50	17	01011110	filler	1	63	37
2A	96	stock	50	18	10000000	target	7	9	91
2A	97	stock	50	1	11111010	filler	1	81	19
2A	97	stock	50	2	00110110	filler	1	10	90
2A	97	stock	50	3	10101010	filler	1	66	34
2A	97	stock	50	4	00001101	filler	1	26	26
2A	97	stock	50	5	10101000	target	3	35	65
2A	97	stock	50	6	01011110	filler	1	65	35
2A	97	stock	50	7	01000101	filler	1	19	19
2A	97	stock	50	8	01010101	filler	1	19	19
2A	97	stock	50	9	10110100	target	2	36	64
2A	97	stock	50	10	11000000	target	6	27	73
2A	97	stock	50	11	11010000	target	4	9	91
2A	97	stock	50	12	01111111	target	7	85	85
2A	97	stock	50	13	11111101	filler	1	88	88
2A	97	stock	50	14	01010010	filler	1	19	81
2A	97	stock	50	15	11010010	filler	1	34	66
2A	97	stock	50	16	10001010	filler	1	16	84
2A	97	stock	50	17	10100000	target	5	12	88
2A	97	stock	50	18	10100110	filler	1	26	74
2A	98	stock	50	1	10101010	filler	1	97	3
2A	98	stock	50	2	11010010	filler	1	57	43
2A	98	stock	50	3	10000001	filler	1	19	19
2A	98	stock	50	4	01010100	target	2	86	14
2A	98	stock	50	5	01011000	target	3	39	61
2A	98	stock	50	6	10000000	target	7	7	93
2A	98	stock	50	7	01010101	filler	1	5	5
2A	98	stock	50	8	01101010	filler	1	48	52
2A	98	stock	50	9	00110101	filler	1	35	35
2A	98	stock	50	10	11110010	filler	1	56	44
2A	98	stock	50	11	01011110	filler	1	66	34
2A	98	stock	50	12	10111111	target	6	86	86
2A	98	stock	50	13	00110110	filler	1	47	53
2A	98	stock	50	14	11011111	target	5	87	87
2A	98	stock	50	15	01000101	filler	1	40	40
2A	98	stock	50	16	10101111	target	4	72	72
2A	98	stock	50	17	11001101	filler	1	52	52
2A	98	stock	50	18	01010010	filler	1	71	29
2A	99	stock	50	1	10000001	filler	1	85	85
2A	99	stock	50	2	01010101	filler	1	99	99
2A	99	stock	50	3	01000000	target	6	66	34
2A	99	stock	50	4	01010000	target	4	58	42
2A	99	stock	50	5	10101000	target	3	58	42
2A	99	stock	50	6	00110101	filler	1	66	66
2A	99	stock	50	7	01010100	target	2	95	5
2A	99	stock	50	8	10000000	target	7	65	35
2A	99	stock	50	9	11011001	filler	1	99	99
2A	99	stock	50	10	01000101	filler	1	81	81
2A	99	stock	50	11	01110010	filler	1	92	8
2A	99	stock	50	12	11111010	filler	1	100	0
2A	99	stock	50	13	10100000	target	5	69	31
2A	99	stock	50	14	11101010	filler	1	41	59
2A	99	stock	50	15	00001101	filler	1	80	80
2A	99	stock	50	16	01011101	filler	1	97	97
2A	99	stock	50	17	11010010	filler	1	69	31
2A	99	stock	50	18	11111101	filler	1	95	95
2A	100	stock	50	1	00110101	filler	1	21	21
2A	100	stock	50	2	01110010	filler	1	73	27
2A	100	stock	50	3	10101111	target	4	80	80
2A	100	stock	50	4	11111101	filler	1	71	71
2A	100	stock	50	5	01010010	filler	1	33	67
2A	100	stock	50	6	00001101	filler	1	28	28
2A	100	stock	50	7	01010100	target	2	63	37
2A	100	stock	50	8	01011110	filler	1	70	30
2A	100	stock	50	9	00100000	target	5	73	27
2A	100	stock	50	10	01111111	target	7	25	25
2A	100	stock	50	11	11011001	filler	1	25	25
2A	100	stock	50	12	10000101	filler	1	28	28
2A	100	stock	50	13	10101010	filler	1	74	26
2A	100	stock	50	14	11000000	target	6	70	30
2A	100	stock	50	15	01101010	filler	1	71	29
2A	100	stock	50	16	11110010	filler	1	25	75
2A	100	stock	50	17	01000001	filler	1	77	77
2A	100	stock	50	18	10101000	target	3	72	28
2A	101	bingo	50	1	01110010	filler	1	52	48
2A	101	bingo	50	2	10111111	target	6	37	37
2A	101	bingo	50	3	01010010	filler	1	62	38
2A	101	bingo	50	4	01011101	filler	1	47	47
2A	101	bingo	50	5	10000001	filler	1	61	61
2A	101	bingo	50	6	00110101	filler	1	61	61
2A	101	bingo	50	7	01101010	filler	1	60	40
2A	101	bingo	50	8	01111111	target	7	43	43
2A	101	bingo	50	9	10101000	target	3	58	42
2A	101	bingo	50	10	11111010	filler	1	46	54
2A	101	bingo	50	11	01010101	filler	1	52	52
2A	101	bingo	50	12	10000101	filler	1	58	58
2A	101	bingo	50	13	10110100	target	2	53	47
2A	101	bingo	50	14	10100000	target	5	59	41
2A	101	bingo	50	15	10101010	filler	1	54	46
2A	101	bingo	50	16	11101010	filler	1	52	48
2A	101	bingo	50	17	10101111	target	4	44	44
2A	101	bingo	50	18	00001101	filler	1	61	61
2A	102	bingo	50	1	11110010	filler	1	51	49
2A	102	bingo	50	2	10000000	target	7	51	49
2A	102	bingo	50	3	10110100	target	2	51	49
2A	102	bingo	50	4	11001101	filler	1	52	52
2A	102	bingo	50	5	01010000	target	4	51	49
2A	102	bingo	50	6	00110101	filler	1	51	51
2A	102	bingo	50	7	11111010	filler	1	51	49
2A	102	bingo	50	8	10100110	filler	1	51	49
2A	102	bingo	50	9	01011101	filler	1	51	51
2A	102	bingo	50	10	10111111	target	6	51	51
2A	102	bingo	50	11	01010010	filler	1	51	49
2A	102	bingo	50	12	01101010	filler	1	51	49
2A	102	bingo	50	13	10101000	target	3	51	49
2A	102	bingo	50	14	11111101	filler	1	51	51
2A	102	bingo	50	15	10001010	filler	1	51	49
2A	102	bingo	50	16	11010010	filler	1	52	48
2A	102	bingo	50	17	00100000	target	5	51	49
2A	102	bingo	50	18	00110110	filler	1	51	49
2A	103	bingo	50	1	01110010	filler	1	50	50
2A	103	bingo	50	2	11111101	filler	1	83	83
2A	103	bingo	50	3	11000110	filler	1	49	51
2A	103	bingo	50	4	11010000	target	4	37	63
2A	103	bingo	50	5	01010100	target	2	39	61
2A	103	bingo	50	6	00001101	filler	1	27	27
2A	103	bingo	50	7	00110110	filler	1	48	52
2A	103	bingo	50	8	00110101	filler	1	51	51
2A	103	bingo	50	9	11101010	filler	1	51	49
2A	103	bingo	50	10	10001010	filler	1	29	71
2A	103	bingo	50	11	11010010	filler	1	51	49
2A	103	bingo	50	12	10100000	target	5	20	80
2A	103	bingo	50	13	11001101	filler	1	38	38
2A	103	bingo	50	14	11011001	filler	1	62	62
2A	103	bingo	50	15	10111111	target	6	70	70
2A	103	bingo	50	16	01000001	filler	1	73	73
2A	103	bingo	50	17	01111111	target	7	29	29
2A	103	bingo	50	18	01011000	target	3	55	45
2A	104	bingo	50	1	10100110	filler	1	52	48
2A	104	bingo	50	2	11111010	filler	1	51	49
2A	104	bingo	50	3	11111101	filler	1	51	51
2A	104	bingo	50	4	01111111	target	7	51	51
2A	104	bingo	50	5	10101111	target	4	50	50
2A	104	bingo	50	6	01011000	target	3	51	49
2A	104	bingo	50	7	01010100	target	2	51	49
2A	104	bingo	50	8	01000101	filler	1	50	50
2A	104	bingo	50	9	11000110	filler	1	50	50
2A	104	bingo	50	10	01011110	filler	1	50	50
2A	104	bingo	50	11	01101010	filler	1	51	49
2A	104	bingo	50	12	11101010	filler	1	50	50
2A	104	bingo	50	13	10111111	target	6	51	51
2A	104	bingo	50	14	10000001	filler	1	51	51
2A	104	bingo	50	15	11011111	target	5	50	50
2A	104	bingo	50	16	11110010	filler	1	50	50
2A	104	bingo	50	17	10001010	filler	1	51	49
2A	104	bingo	50	18	10101010	filler	1	50	50
2A	105	bingo	50	1	11110010	filler	1	50	50
2A	105	bingo	50	2	01011110	filler	1	50	50
2A	105	bingo	50	3	11001101	filler	1	50	50
2A	105	bingo	50	4	10101000	target	3	50	50
2A	105	bingo	50	5	01010101	filler	1	50	50
2A	105	bingo	50	6	01111111	target	7	50	50
2A	105	bingo	50	7	01011111	target	5	50	50
2A	105	bingo	50	8	01101010	filler	1	50	50
2A	105	bingo	50	9	00110101	filler	1	50	50
2A	105	bingo	50	10	01000101	filler	1	50	50
2A	105	bingo	50	11	01010000	target	4	50	50
2A	105	bingo	50	12	01110010	filler	1	50	50
2A	105	bingo	50	13	10000001	filler	1	50	50
2A	105	bingo	50	14	01001011	target	2	50	50
2A	105	bingo	50	15	10111111	target	6	50	50
2A	105	bingo	50	16	00001101	filler	1	50	50
2A	105	bingo	50	17	11010010	filler	1	50	50
2A	105	bingo	50	18	11000110	filler	1	50	50
2A	106	bingo	50	1	11101010	filler	1	0	100
2A	106	bingo	50	2	00001101	filler	1	100	100
2A	106	bingo	50	3	01010000	target	4	100	0
2A	106	bingo	50	4	11111101	filler	1	0	0
2A	106	bingo	50	5	11110010	filler	1	99	1
2A	106	bingo	50	6	00110101	filler	1	1	1
2A	106	bingo	50	7	10000000	target	7	99	1
2A	106	bingo	50	8	10101011	target	2	99	99
2A	106	bingo	50	9	10000101	filler	1	0	0
2A	106	bingo	50	10	10100000	target	5	99	1
2A	106	bingo	50	11	01011110	filler	1	1	99
2A	106	bingo	50	12	10101010	filler	1	100	0
2A	106	bingo	50	13	10101000	target	3	99	1
2A	106	bingo	50	14	00111111	target	6	0	0
2A	106	bingo	50	15	01000101	filler	1	1	1
2A	106	bingo	50	16	00110110	filler	1	99	1
2A	106	bingo	50	17	11011001	filler	1	98	98
2A	106	bingo	50	18	01000001	filler	1	99	99
2A	107	bingo	50	1	01101010	filler	1	52	48
2A	107	bingo	50	2	01011111	target	5	52	52
2A	107	bingo	50	3	01000101	filler	1	52	52
2A	107	bingo	50	4	11010010	filler	1	52	48
2A	107	bingo	50	5	01000000	target	6	53	47
2A	107	bingo	50	6	00001101	filler	1	52	52
2A	107	bingo	50	7	01010010	filler	1	53	47
2A	107	bingo	50	8	10101111	target	4	52	52
2A	107	bingo	50	9	01011110	filler	1	52	48
2A	107	bingo	50	10	01010101	filler	1	52	52
2A	107	bingo	50	11	10101010	filler	1	52	48
2A	107	bingo	50	12	10000001	filler	1	52	52
2A	107	bingo	50	13	00110101	filler	1	52	52
2A	107	bingo	50	14	10100111	target	3	52	52
2A	107	bingo	50	15	01001011	target	2	53	53
2A	107	bingo	50	16	11011001	filler	1	52	52
2A	107	bingo	50	17	10000000	target	7	53	47
2A	107	bingo	50	18	10000101	filler	1	52	52
2A	108	bingo	50	1	11111101	filler	1	95	95
2A	108	bingo	50	2	11110010	filler	1	9	91
2A	108	bingo	50	3	00001101	filler	1	88	88
2A	108	bingo	50	4	11010010	filler	1	48	52
2A	108	bingo	50	5	01010010	filler	1	88	12
2A	108	bingo	50	6	01010000	target	4	2	98
2A	108	bingo	50	7	01010101	filler	1	0	0
2A	108	bingo	50	8	01111111	target	7	100	100
2A	108	bingo	50	9	01001011	target	2	18	18
2A	108	bingo	50	10	10101000	target	3	67	33
2A	108	bingo	50	11	11011001	filler	1	26	26
2A	108	bingo	50	12	11001101	filler	1	53	53
2A	108	bingo	50	13	11000000	target	6	0	100
2A	108	bingo	50	14	00110101	filler	1	0	0
2A	108	bingo	50	15	01101010	filler	1	85	15
2A	108	bingo	50	16	11000110	filler	1	3	97
2A	108	bingo	50	17	10100000	target	5	31	69
2A	108	bingo	50	18	01011101	filler	1	89	89
2A	109	bingo	50	1	10001010	filler	1	51	49
2A	109	bingo	50	2	00110101	filler	1	51	51
2A	109	bingo	50	3	01010101	filler	1	51	51
2A	109	bingo	50	4	10000101	filler	1	51	51
2A	109	bingo	50	5	10110100	target	2	51	49
2A	109	bingo	50	6	10101111	target	4	51	51
2A	109	bingo	50	7	01000000	target	6	51	49
2A	109	bingo	50	8	01110010	filler	1	50	50
2A	109	bingo	50	9	11101010	filler	1	51	49
2A	109	bingo	50	10	11010010	filler	1	51	49
2A	109	bingo	50	11	10101000	target	3	50	50
2A	109	bingo	50	12	11111101	filler	1	50	50
2A	109	bingo	50	13	10100110	filler	1	50	50
2A	109	bingo	50	14	11011001	filler	1	50	50
2A	109	bingo	50	15	10000000	target	7	50	50
2A	109	bingo	50	16	00100000	target	5	50	50
2A	109	bingo	50	17	01101010	filler	1	50	50
2A	109	bingo	50	18	01000001	filler	1	50	50
2A	110	bingo	50	1	01010010	filler	1	96	4
2A	110	bingo	50	2	10101000	target	3	100	0
2A	110	bingo	50	3	01000001	filler	1	15	15
2A	110	bingo	50	4	11010010	filler	1	91	9
2A	110	bingo	50	5	10001010	filler	1	100	0
2A	110	bingo	50	6	10000000	target	7	0	100
2A	110	bingo	50	7	01110010	filler	1	0	100
2A	110	bingo	50	8	11111101	filler	1	95	95
2A	110	bingo	50	9	11011001	filler	1	49	49
2A	110	bingo	50	10	10101111	target	4	24	24
2A	110	bingo	50	11	01011111	target	5	87	87
2A	110	bingo	50	12	00110110	filler	1	7	93
2A	110	bingo	50	13	01000000	target	6	10	90
2A	110	bingo	50	14	01000101	filler	1	78	78
2A	110	bingo	50	15	01011110	filler	1	0	100
2A	110	bingo	50	16	01010101	filler	1	0	0
2A	110	bingo	50	17	10101010	filler	1	100	0
2A	110	bingo	50	18	01001011	target	2	0	0
2A	111	bingo	50	1	11010010	filler	1	68	32
2A	111	bingo	50	2	11110010	filler	1	41	59
2A	111	bingo	50	3	11000000	target	6	20	80
2A	111	bingo	50	4	10000001	filler	1	52	52
2A	111	bingo	50	5	10110100	target	2	64	36
2A	111	bingo	50	6	11111101	filler	1	33	33
2A	111	bingo	50	7	01000001	filler	1	73	73
2A	111	bingo	50	8	10001010	filler	1	75	25
2A	111	bingo	50	9	01000101	filler	1	65	65
2A	111	bingo	50	10	11011001	filler	1	36	36
2A	111	bingo	50	11	11010000	target	4	65	35
2A	111	bingo	50	12	01011110	filler	1	43	57
2A	111	bingo	50	13	01011000	target	3	68	32
2A	111	bingo	50	14	10000000	target	7	77	23
2A	111	bingo	50	15	11000110	filler	1	52	48
2A	111	bingo	50	16	01110010	filler	1	52	48
2A	111	bingo	50	17	00110110	filler	1	67	33
2A	111	bingo	50	18	00100000	target	5	82	18
2A	112	bingo	50	1	11000110	filler	1	47	53
[truncated: 809 more rows]

## Sheet: Study 2B
study	participant_id	generator	rate	trial	sequence	type	terminal_streak_length	prediction_raw	prediction_recode
2B	1	bingo	50	1	01011110	filler	1	1	0
2B	1	bingo	50	2	10100000	target	5	1	0
2B	1	bingo	50	3	11110010	filler	1	0	1
2B	1	bingo	50	4	10101000	target	3	1	0
2B	1	bingo	50	5	11011001	filler	1	0	0
2B	1	bingo	50	6	10100110	filler	1	1	0
2B	1	bingo	50	7	01010101	filler	1	0	0
2B	1	bingo	50	8	00110110	filler	1	0	1
2B	1	bingo	50	9	10101011	target	2	0	0
2B	1	bingo	50	10	11111010	filler	1	1	0
2B	1	bingo	50	11	00001101	filler	1	0	0
2B	1	bingo	50	12	10000101	filler	1	0	0
2B	1	bingo	50	13	00110101	filler	1	1	1
2B	1	bingo	50	14	10101010	filler	1	1	0
2B	1	bingo	50	15	01011101	filler	1	0	0
2B	1	bingo	50	16	10111111	target	6	1	1
2B	1	bingo	50	17	01010000	target	4	1	0
2B	1	bingo	50	18	01111111	target	7	1	1
2B	2	analyst	50	1	01010010	filler	1	1	0
2B	2	analyst	50	2	01010101	filler	1	0	0
2B	2	analyst	50	3	11000110	filler	1	1	0
2B	2	analyst	50	4	10000000	target	7	1	0
2B	2	analyst	50	5	10100000	target	5	1	0
2B	2	analyst	50	6	10101000	target	3	1	0
2B	2	analyst	50	7	10101010	filler	1	0	1
2B	2	analyst	50	8	11101010	filler	1	1	0
2B	2	analyst	50	9	11111010	filler	1	0	1
2B	2	analyst	50	10	10111111	target	6	0	0
2B	2	analyst	50	11	11011001	filler	1	0	0
2B	2	analyst	50	12	10101011	target	2	0	0
2B	2	analyst	50	13	00110101	filler	1	0	0
2B	2	analyst	50	14	10100110	filler	1	1	0
2B	2	analyst	50	15	11111101	filler	1	0	0
2B	2	analyst	50	16	11110010	filler	1	1	0
2B	2	analyst	50	17	11010000	target	4	1	0
2B	2	analyst	50	18	01110010	filler	1	1	0
2B	3	stock	50	1	11101010	filler	1	1	0
2B	3	stock	50	2	00110110	filler	1	0	1
2B	3	stock	50	3	01000101	filler	1	1	1
2B	3	stock	50	4	10000000	target	7	0	1
2B	3	stock	50	5	10101111	target	4	1	1
2B	3	stock	50	6	01110010	filler	1	1	0
2B	3	stock	50	7	11000110	filler	1	1	0
2B	3	stock	50	8	10100111	target	3	0	0
2B	3	stock	50	9	01000001	filler	1	0	0
2B	3	stock	50	10	10111111	target	6	1	1
2B	3	stock	50	11	01011110	filler	1	0	1
2B	3	stock	50	12	00001101	filler	1	1	1
2B	3	stock	50	13	01010010	filler	1	1	0
2B	3	stock	50	14	01011101	filler	1	1	1
2B	3	stock	50	15	10000101	filler	1	0	0
2B	3	stock	50	16	01010100	target	2	0	1
2B	3	stock	50	17	01011111	target	5	1	1
2B	3	stock	50	18	01010101	filler	1	0	0
2B	4	stock	50	1	10100110	filler	1	1	0
2B	4	stock	50	2	11010010	filler	1	1	0
2B	4	stock	50	3	10000001	filler	1	0	0
2B	4	stock	50	4	00101111	target	4	1	1
2B	4	stock	50	5	01010111	target	3	0	0
2B	4	stock	50	6	01000001	filler	1	0	0
2B	4	stock	50	7	11000110	filler	1	0	1
2B	4	stock	50	8	10101011	target	2	0	0
2B	4	stock	50	9	11000000	target	6	0	1
2B	4	stock	50	10	01101010	filler	1	1	0
2B	4	stock	50	11	01110010	filler	1	0	1
2B	4	stock	50	12	00001101	filler	1	0	0
2B	4	stock	50	13	11011111	target	5	1	1
2B	4	stock	50	14	10000101	filler	1	0	0
2B	4	stock	50	15	10000000	target	7	0	1
2B	4	stock	50	16	01011101	filler	1	1	1
2B	4	stock	50	17	01000101	filler	1	0	0
2B	4	stock	50	18	11011001	filler	1	0	0
2B	5	bingo	50	1	11111010	filler	1	0	1
2B	5	bingo	50	2	10100000	target	5	1	0
2B	5	bingo	50	3	01010010	filler	1	1	0
2B	5	bingo	50	4	01001011	target	2	0	0
2B	5	bingo	50	5	01111111	target	7	0	0
2B	5	bingo	50	6	01010101	filler	1	1	1
2B	5	bingo	50	7	01000000	target	6	1	0
2B	5	bingo	50	8	11001101	filler	1	0	0
2B	5	bingo	50	9	01010000	target	4	1	0
2B	5	bingo	50	10	01011101	filler	1	0	0
2B	5	bingo	50	11	00001101	filler	1	1	1
2B	5	bingo	50	12	11010010	filler	1	1	0
2B	5	bingo	50	13	01000101	filler	1	1	1
2B	5	bingo	50	14	11000110	filler	1	0	1
2B	5	bingo	50	15	10100111	target	3	0	0
2B	5	bingo	50	16	11111101	filler	1	0	0
2B	5	bingo	50	17	01000001	filler	1	1	1
2B	5	bingo	50	18	10100110	filler	1	0	1
2B	6	bingo	50	1	01010010	filler	1	1	0
2B	6	bingo	50	2	10100111	target	3	0	0
2B	6	bingo	50	3	10000000	target	7	1	0
2B	6	bingo	50	4	10101011	target	2	0	0
2B	6	bingo	50	5	10001010	filler	1	1	0
2B	6	bingo	50	6	11000110	filler	1	0	1
2B	6	bingo	50	7	01101010	filler	1	0	1
2B	6	bingo	50	8	11111010	filler	1	0	1
2B	6	bingo	50	9	01000001	filler	1	1	1
2B	6	bingo	50	10	01011101	filler	1	0	0
2B	6	bingo	50	11	11101010	filler	1	0	1
2B	6	bingo	50	12	10000001	filler	1	1	1
2B	6	bingo	50	13	10100110	filler	1	0	1
2B	6	bingo	50	14	01011111	target	5	0	0
2B	6	bingo	50	15	01110010	filler	1	1	0
2B	6	bingo	50	16	10101111	target	4	0	0
2B	6	bingo	50	17	10111111	target	6	0	0
2B	6	bingo	50	18	10101010	filler	1	0	1
2B	7	analyst	50	1	00110101	filler	1	0	0
2B	7	analyst	50	2	10100000	target	5	1	0
2B	7	analyst	50	3	01010101	filler	1	0	0
2B	7	analyst	50	4	11001101	filler	1	0	0
2B	7	analyst	50	5	00001101	filler	1	1	1
2B	7	analyst	50	6	10111111	target	6	0	0
2B	7	analyst	50	7	00110110	filler	1	1	0
2B	7	analyst	50	8	10000000	target	7	1	0
2B	7	analyst	50	9	10100110	filler	1	1	0
2B	7	analyst	50	10	11111010	filler	1	0	1
2B	7	analyst	50	11	01011000	target	3	1	0
2B	7	analyst	50	12	01010000	target	4	1	0
2B	7	analyst	50	13	01011101	filler	1	0	0
2B	7	analyst	50	14	10000001	filler	1	1	1
2B	7	analyst	50	15	11101010	filler	1	1	0
2B	7	analyst	50	16	01010100	target	2	0	1
2B	7	analyst	50	17	01101010	filler	1	1	0
2B	7	analyst	50	18	01010010	filler	1	1	0
2B	8	stock	50	1	10000101	filler	1	0	0
2B	8	stock	50	2	10110100	target	2	1	0
2B	8	stock	50	3	01000001	filler	1	1	1
2B	8	stock	50	4	11111010	filler	1	1	0
2B	8	stock	50	5	01010101	filler	1	0	0
2B	8	stock	50	6	01011000	target	3	1	0
2B	8	stock	50	7	10111111	target	6	0	0
2B	8	stock	50	8	00110110	filler	1	0	1
2B	8	stock	50	9	10100000	target	5	1	0
2B	8	stock	50	10	10100110	filler	1	0	1
2B	8	stock	50	11	01110010	filler	1	0	1
2B	8	stock	50	12	01111111	target	7	0	0
2B	8	stock	50	13	11011001	filler	1	0	0
2B	8	stock	50	14	11001101	filler	1	0	0
2B	8	stock	50	15	10101111	target	4	0	0
2B	8	stock	50	16	10000001	filler	1	0	0
2B	8	stock	50	17	11110010	filler	1	0	1
2B	8	stock	50	18	11101010	filler	1	1	0
2B	9	stock	50	1	11111010	filler	1	1	0
2B	9	stock	50	2	11101010	filler	1	1	0
2B	9	stock	50	3	01011110	filler	1	1	0
2B	9	stock	50	4	10000000	target	7	0	1
2B	9	stock	50	5	00001101	filler	1	0	0
2B	9	stock	50	6	11110010	filler	1	0	1
2B	9	stock	50	7	00100000	target	5	0	1
2B	9	stock	50	8	10111111	target	6	1	1
2B	9	stock	50	9	01011000	target	3	0	1
2B	9	stock	50	10	01000101	filler	1	0	0
2B	9	stock	50	11	10101011	target	2	0	0
2B	9	stock	50	12	01101010	filler	1	1	0
2B	9	stock	50	13	01000001	filler	1	0	0
2B	9	stock	50	14	11010000	target	4	0	1
2B	9	stock	50	15	11010010	filler	1	1	0
2B	9	stock	50	16	00110110	filler	1	1	0
2B	9	stock	50	17	11011001	filler	1	1	1
2B	9	stock	50	18	10000001	filler	1	0	0
2B	10	analyst	50	1	01011101	filler	1	1	1
2B	10	analyst	50	2	11011111	target	5	1	1
2B	10	analyst	50	3	10000000	target	7	0	1
2B	10	analyst	50	4	01010010	filler	1	0	1
2B	10	analyst	50	5	11111010	filler	1	1	0
2B	10	analyst	50	6	01010000	target	4	1	0
2B	10	analyst	50	7	01000101	filler	1	0	0
2B	10	analyst	50	8	00110110	filler	1	0	1
2B	10	analyst	50	9	11101010	filler	1	0	1
2B	10	analyst	50	10	11011001	filler	1	1	1
2B	10	analyst	50	11	01011000	target	3	1	0
2B	10	analyst	50	12	11010010	filler	1	0	1
2B	10	analyst	50	13	01000001	filler	1	1	1
2B	10	analyst	50	14	10101010	filler	1	0	1
2B	10	analyst	50	15	10101011	target	2	0	0
2B	10	analyst	50	16	11110010	filler	1	0	1
2B	10	analyst	50	17	01110010	filler	1	0	1
2B	10	analyst	50	18	00111111	target	6	0	0
2B	11	analyst	50	1	00110110	filler	1	0	1
2B	11	analyst	50	2	10110100	target	2	1	0
2B	11	analyst	50	3	10101010	filler	1	1	0
2B	11	analyst	50	4	00101111	target	4	1	1
2B	11	analyst	50	5	11001101	filler	1	1	1
2B	11	analyst	50	6	11000110	filler	1	0	1
2B	11	analyst	50	7	01000000	target	6	0	1
2B	11	analyst	50	8	10000001	filler	1	1	1
2B	11	analyst	50	9	01010101	filler	1	0	0
2B	11	analyst	50	10	01011110	filler	1	1	0
2B	11	analyst	50	11	01000101	filler	1	0	0
2B	11	analyst	50	12	11111101	filler	1	1	1
2B	11	analyst	50	13	10000101	filler	1	0	0
2B	11	analyst	50	14	00110101	filler	1	0	0
2B	11	analyst	50	15	10000000	target	7	0	1
2B	11	analyst	50	16	10100000	target	5	0	1
2B	11	analyst	50	17	10100111	target	3	1	1
2B	11	analyst	50	18	11111010	filler	1	1	0
2B	12	bingo	50	1	00110101	filler	1	0	0
2B	12	bingo	50	2	00110110	filler	1	0	1
2B	12	bingo	50	3	01000001	filler	1	1	1
2B	12	bingo	50	4	01011110	filler	1	1	0
2B	12	bingo	50	5	11010010	filler	1	1	0
2B	12	bingo	50	6	10100111	target	3	1	1
2B	12	bingo	50	7	01110010	filler	1	1	0
2B	12	bingo	50	8	11010000	target	4	0	1
2B	12	bingo	50	9	11011001	filler	1	1	1
2B	12	bingo	50	10	11110010	filler	1	0	1
2B	12	bingo	50	11	01001011	target	2	0	0
2B	12	bingo	50	12	10000101	filler	1	0	0
2B	12	bingo	50	13	00111111	target	6	0	0
2B	12	bingo	50	14	11001101	filler	1	0	0
2B	12	bingo	50	15	10000000	target	7	0	1
2B	12	bingo	50	16	11000110	filler	1	1	0
2B	12	bingo	50	17	11011111	target	5	1	1
2B	12	bingo	50	18	01011101	filler	1	1	1
2B	13	analyst	50	1	00001101	filler	1	1	1
2B	13	analyst	50	2	10100111	target	3	1	1
2B	13	analyst	50	3	01000101	filler	1	1	1
2B	13	analyst	50	4	11010010	filler	1	1	0
2B	13	analyst	50	5	01111111	target	7	1	1
2B	13	analyst	50	6	01010101	filler	1	1	1
2B	13	analyst	50	7	10100110	filler	1	1	0
2B	13	analyst	50	8	01101010	filler	1	1	0
2B	13	analyst	50	9	10000001	filler	1	1	1
2B	13	analyst	50	10	10110100	target	2	1	0
2B	13	analyst	50	11	10100000	target	5	1	0
2B	13	analyst	50	12	01011110	filler	1	1	0
2B	13	analyst	50	13	11011001	filler	1	1	1
2B	13	analyst	50	14	11000110	filler	1	1	0
2B	13	analyst	50	15	10111111	target	6	1	1
2B	13	analyst	50	16	00101111	target	4	1	1
2B	13	analyst	50	17	01010010	filler	1	1	0
2B	13	analyst	50	18	11111010	filler	1	1	0
2B	14	stock	50	1	01011110	filler	1	1	0
2B	14	stock	50	2	10000001	filler	1	1	1
2B	14	stock	50	3	11111101	filler	1	0	0
2B	14	stock	50	4	10101010	filler	1	0	1
2B	14	stock	50	5	10100111	target	3	0	0
2B	14	stock	50	6	11010010	filler	1	0	1
2B	14	stock	50	7	10001010	filler	1	1	0
2B	14	stock	50	8	01000001	filler	1	0	0
2B	14	stock	50	9	11111010	filler	1	0	1
2B	14	stock	50	10	11000000	target	6	1	0
2B	14	stock	50	11	01111111	target	7	0	0
2B	14	stock	50	12	11000110	filler	1	1	0
2B	14	stock	50	13	01000101	filler	1	1	1
2B	14	stock	50	14	10100000	target	5	1	0
2B	14	stock	50	15	11101010	filler	1	1	0
2B	14	stock	50	16	00110101	filler	1	1	1
2B	14	stock	50	17	01001011	target	2	0	0
2B	14	stock	50	18	11010000	target	4	1	0
2B	15	bingo	50	1	10100110	filler	1	1	0
2B	15	bingo	50	2	11011001	filler	1	0	0
2B	15	bingo	50	3	11001101	filler	1	0	0
2B	15	bingo	50	4	01000101	filler	1	1	1
2B	15	bingo	50	5	11111101	filler	1	0	0
2B	15	bingo	50	6	01010111	target	3	0	0
2B	15	bingo	50	7	10000000	target	7	1	0
2B	15	bingo	50	8	11110010	filler	1	0	1
2B	15	bingo	50	9	11111010	filler	1	0	1
2B	15	bingo	50	10	10100000	target	5	1	0
2B	15	bingo	50	11	00110110	filler	1	1	0
2B	15	bingo	50	12	10001010	filler	1	1	0
2B	15	bingo	50	13	11000000	target	6	1	0
2B	15	bingo	50	14	01011110	filler	1	0	1
2B	15	bingo	50	15	10110100	target	2	1	0
2B	15	bingo	50	16	00101111	target	4	0	0
2B	15	bingo	50	17	11010010	filler	1	1	0
2B	15	bingo	50	18	10101010	filler	1	1	0
2B	16	analyst	50	1	01011101	filler	1	1	1
2B	16	analyst	50	2	10101011	target	2	1	1
2B	16	analyst	50	3	01011110	filler	1	1	0
2B	16	analyst	50	4	11011111	target	5	1	1
2B	16	analyst	50	5	00110101	filler	1	0	0
2B	16	analyst	50	6	00110110	filler	1	1	0
2B	16	analyst	50	7	10001010	filler	1	1	0
2B	16	analyst	50	8	10000001	filler	1	1	1
2B	16	analyst	50	9	01000000	target	6	1	0
2B	16	analyst	50	10	11000110	filler	1	1	0
2B	16	analyst	50	11	11010010	filler	1	1	0
2B	16	analyst	50	12	10101010	filler	1	1	0
2B	16	analyst	50	13	10101000	target	3	1	0
2B	16	analyst	50	14	01010010	filler	1	1	0
2B	16	analyst	50	15	10000000	target	7	1	0
2B	16	analyst	50	16	11111010	filler	1	1	0
2B	16	analyst	50	17	11111101	filler	1	1	1
2B	16	analyst	50	18	00101111	target	4	1	1
2B	17	stock	50	1	11011001	filler	1	1	1
2B	17	stock	50	2	11010000	target	4	1	0
2B	17	stock	50	3	01011000	target	3	1	0
2B	17	stock	50	4	01110010	filler	1	1	0
2B	17	stock	50	5	01000000	target	6	1	0
2B	17	stock	50	6	10000000	target	7	1	0
2B	17	stock	50	7	11010010	filler	1	1	0
2B	17	stock	50	8	01000101	filler	1	1	1
2B	17	stock	50	9	10100110	filler	1	1	0
2B	17	stock	50	10	00110101	filler	1	1	1
2B	17	stock	50	11	10000001	filler	1	1	1
2B	17	stock	50	12	10001010	filler	1	1	0
2B	17	stock	50	13	10100000	target	5	1	0
2B	17	stock	50	14	00001101	filler	1	1	1
2B	17	stock	50	15	01011101	filler	1	1	1
2B	17	stock	50	16	11111101	filler	1	1	1
2B	17	stock	50	17	11110010	filler	1	0	1
2B	17	stock	50	18	01001011	target	2	0	0
2B	18	bingo	50	1	11111101	filler	1	0	0
2B	18	bingo	50	2	11010000	target	4	1	0
2B	18	bingo	50	3	01011111	target	5	0	0
2B	18	bingo	50	4	01011101	filler	1	0	0
2B	18	bingo	50	5	11011001	filler	1	0	0
2B	18	bingo	50	6	01010010	filler	1	0	1
2B	18	bingo	50	7	01111111	target	7	0	0
2B	18	bingo	50	8	01000001	filler	1	1	1
2B	18	bingo	50	9	11000110	filler	1	0	1
2B	18	bingo	50	10	11000000	target	6	1	0
2B	18	bingo	50	11	11010010	filler	1	0	1
2B	18	bingo	50	12	00110110	filler	1	1	0
2B	18	bingo	50	13	00110101	filler	1	0	0
2B	18	bingo	50	14	01001011	target	2	0	0
2B	18	bingo	50	15	01010101	filler	1	0	0
2B	18	bingo	50	16	10101000	target	3	1	0
2B	18	bingo	50	17	10000101	filler	1	1	1
2B	18	bingo	50	18	11001101	filler	1	0	0
2B	19	analyst	50	1	10000001	filler	1	0	0
2B	19	analyst	50	2	01011110	filler	1	1	0
2B	19	analyst	50	3	00110101	filler	1	0	0
2B	19	analyst	50	4	10000101	filler	1	0	0
2B	19	analyst	50	5	01101010	filler	1	1	0
2B	19	analyst	50	6	11000110	filler	1	0	1
2B	19	analyst	50	7	11110010	filler	1	1	0
2B	19	analyst	50	8	01000001	filler	1	0	0
2B	19	analyst	50	9	11101010	filler	1	1	0
2B	19	analyst	50	10	11011001	filler	1	1	1
2B	19	analyst	50	11	10100110	filler	1	1	0
2B	19	analyst	50	12	01010111	target	3	0	0
2B	19	analyst	50	13	11010000	target	4	1	0
2B	19	analyst	50	14	01111111	target	7	1	1
2B	19	analyst	50	15	01010100	target	2	0	1
2B	19	analyst	50	16	10001010	filler	1	1	0
2B	19	analyst	50	17	10100000	target	5	1	0
2B	19	analyst	50	18	10111111	target	6	0	0
2B	20	stock	50	1	11010010	filler	1	1	0
2B	20	stock	50	2	01011101	filler	1	0	0
2B	20	stock	50	3	11000110	filler	1	1	0
2B	20	stock	50	4	01111111	target	7	0	0
2B	20	stock	50	5	01001011	target	2	0	0
2B	20	stock	50	6	01110010	filler	1	1	0
2B	20	stock	50	7	10100110	filler	1	1	0
2B	20	stock	50	8	11001101	filler	1	1	1
2B	20	stock	50	9	00110110	filler	1	1	0
2B	20	stock	50	10	01011111	target	5	0	0
2B	20	stock	50	11	11110010	filler	1	1	0
2B	20	stock	50	12	11011001	filler	1	1	1
2B	20	stock	50	13	01101010	filler	1	1	0
2B	20	stock	50	14	01011000	target	3	1	0
2B	20	stock	50	15	11101010	filler	1	1	0
2B	20	stock	50	16	10111111	target	6	0	0
2B	20	stock	50	17	10101111	target	4	0	0
2B	20	stock	50	18	00110101	filler	1	1	1
2B	21	bingo	50	1	10100110	filler	1	0	1
2B	21	bingo	50	2	10000001	filler	1	0	0
2B	21	bingo	50	3	01011000	target	3	1	0
2B	21	bingo	50	4	01110010	filler	1	1	0
2B	21	bingo	50	5	10000000	target	7	1	0
2B	21	bingo	50	6	01000000	target	6	1	0
2B	21	bingo	50	7	11010000	target	4	0	1
2B	21	bingo	50	8	10000101	filler	1	0	0
2B	21	bingo	50	9	11111101	filler	1	1	1
2B	21	bingo	50	10	01011101	filler	1	0	0
2B	21	bingo	50	11	01010010	filler	1	1	0
2B	21	bingo	50	12	11001101	filler	1	0	0
2B	21	bingo	50	13	01000101	filler	1	0	0
2B	21	bingo	50	14	01011110	filler	1	1	0
2B	21	bingo	50	15	10101011	target	2	0	0
2B	21	bingo	50	16	11011001	filler	1	0	0
2B	21	bingo	50	17	01011111	target	5	0	0
2B	21	bingo	50	18	01010101	filler	1	0	0
2B	22	stock	50	1	10101010	filler	1	1	0
2B	22	stock	50	2	01101010	filler	1	0	1
2B	22	stock	50	3	01011110	filler	1	0	1
2B	22	stock	50	4	11000000	target	6	0	1
2B	22	stock	50	5	11111010	filler	1	1	0
2B	22	stock	50	6	11101010	filler	1	1	0
2B	22	stock	50	7	11001101	filler	1	0	0
2B	22	stock	50	8	11010010	filler	1	0	1
2B	22	stock	50	9	01010010	filler	1	1	0
2B	22	stock	50	10	01010000	target	4	1	0
2B	22	stock	50	11	01011111	target	5	1	1
2B	22	stock	50	12	00110101	filler	1	0	0
2B	22	stock	50	13	10100111	target	3	0	0
2B	22	stock	50	14	10000001	filler	1	0	0
2B	22	stock	50	15	00001101	filler	1	0	0
2B	22	stock	50	16	01010100	target	2	1	0
2B	22	stock	50	17	11000110	filler	1	0	1
2B	22	stock	50	18	10000000	target	7	0	1
2B	23	analyst	50	1	00001101	filler	1	0	0
2B	23	analyst	50	2	01011111	target	5	1	1
2B	23	analyst	50	3	11001101	filler	1	0	0
2B	23	analyst	50	4	01011110	filler	1	1	0
2B	23	analyst	50	5	10101011	target	2	0	0
2B	23	analyst	50	6	01011101	filler	1	1	1
2B	23	analyst	50	7	01010000	target	4	0	1
2B	23	analyst	50	8	00110110	filler	1	1	0
2B	23	analyst	50	9	01000001	filler	1	1	1
2B	23	analyst	50	10	01010111	target	3	0	0
2B	23	analyst	50	11	01000101	filler	1	1	1
2B	23	analyst	50	12	01010101	filler	1	0	0
2B	23	analyst	50	13	01010010	filler	1	0	1
2B	23	analyst	50	14	10000000	target	7	1	0
2B	23	analyst	50	15	10000001	filler	1	0	0
2B	23	analyst	50	16	11111101	filler	1	0	0
2B	23	analyst	50	17	11000000	target	6	1	0
2B	23	analyst	50	18	11000110	filler	1	1	0
2B	24	stock	50	1	11010010	filler	1	1	0
2B	24	stock	50	2	11011001	filler	1	0	0
2B	24	stock	50	3	01000101	filler	1	1	1
2B	24	stock	50	4	01101010	filler	1	0	1
2B	24	stock	50	5	10100000	target	5	1	0
2B	24	stock	50	6	01010010	filler	1	1	0
2B	24	stock	50	7	01010101	filler	1	0	0
2B	24	stock	50	8	10100111	target	3	0	0
2B	24	stock	50	9	00101111	target	4	0	0
2B	24	stock	50	10	01011101	filler	1	0	0
2B	24	stock	50	11	10000000	target	7	1	0
2B	24	stock	50	12	00110101	filler	1	0	0
2B	24	stock	50	13	10101010	filler	1	1	0
2B	24	stock	50	14	01000001	filler	1	1	1
2B	24	stock	50	15	10001010	filler	1	1	0
2B	24	stock	50	16	10110100	target	2	1	0
2B	24	stock	50	17	11000000	target	6	1	0
2B	24	stock	50	18	10100110	filler	1	1	0
2B	25	bingo	50	1	01011101	filler	1	0	0
2B	25	bingo	50	2	01010000	target	4	1	0
2B	25	bingo	50	3	01010101	filler	1	1	1
2B	25	bingo	50	4	11011001	filler	1	0	0
2B	25	bingo	50	5	00111111	target	6	0	0
2B	25	bingo	50	6	11111010	filler	1	0	1
2B	25	bingo	50	7	10101011	target	2	1	1
2B	25	bingo	50	8	01110010	filler	1	1	0
2B	25	bingo	50	9	10000101	filler	1	1	1
2B	25	bingo	50	10	10001010	filler	1	0	1
2B	25	bingo	50	11	11110010	filler	1	1	0
2B	25	bingo	50	12	10000001	filler	1	1	1
2B	25	bingo	50	13	10000000	target	7	1	0
2B	25	bingo	50	14	01011111	target	5	0	0
2B	25	bingo	50	15	11000110	filler	1	1	0
2B	25	bingo	50	16	11001101	filler	1	0	0
2B	25	bingo	50	17	10101000	target	3	1	0
2B	25	bingo	50	18	10101010	filler	1	1	0
2B	26	bingo	50	1	01011101	filler	1	0	0
2B	26	bingo	50	2	10000001	filler	1	0	0
2B	26	bingo	50	3	10101011	target	2	0	0
2B	26	bingo	50	4	10001010	filler	1	0	1
2B	26	bingo	50	5	01101010	filler	1	0	1
2B	26	bingo	50	6	00110101	filler	1	0	0
2B	26	bingo	50	7	01011111	target	5	0	0
2B	26	bingo	50	8	10000101	filler	1	0	0
2B	26	bingo	50	9	00101111	target	4	0	0
2B	26	bingo	50	10	10101000	target	3	0	1
2B	26	bingo	50	11	01111111	target	7	0	0
2B	26	bingo	50	12	01010010	filler	1	0	1
2B	26	bingo	50	13	01010101	filler	1	0	0
2B	26	bingo	50	14	01000101	filler	1	0	0
2B	26	bingo	50	15	11110010	filler	1	0	1
2B	26	bingo	50	16	11000000	target	6	0	1
2B	26	bingo	50	17	11010010	filler	1	0	1
2B	26	bingo	50	18	10100110	filler	1	0	1
2B	27	stock	50	1	01011101	filler	1	1	1
2B	27	stock	50	2	10000001	filler	1	1	1
2B	27	stock	50	3	01001011	target	2	0	0
2B	27	stock	50	4	11001101	filler	1	1	1
2B	27	stock	50	5	01010010	filler	1	0	1
2B	27	stock	50	6	11101010	filler	1	1	0
2B	27	stock	50	7	10101111	target	4	1	1
2B	27	stock	50	8	01000001	filler	1	1	1
2B	27	stock	50	9	10000000	target	7	0	1
2B	27	stock	50	10	01010101	filler	1	0	0
2B	27	stock	50	11	10100000	target	5	1	0
2B	27	stock	50	12	01110010	filler	1	1	0
2B	27	stock	50	13	11000000	target	6	1	0
2B	27	stock	50	14	11010010	filler	1	1	0
2B	27	stock	50	15	11000110	filler	1	0	1
2B	27	stock	50	16	00110110	filler	1	1	0
2B	27	stock	50	17	11111101	filler	1	1	1
2B	27	stock	50	18	10100111	target	3	0	0
2B	28	bingo	50	1	11010010	filler	1	0	1
2B	28	bingo	50	2	11110010	filler	1	0	1
2B	28	bingo	50	3	11101010	filler	1	1	0
2B	28	bingo	50	4	00110110	filler	1	0	1
2B	28	bingo	50	5	10101011	target	2	0	0
2B	28	bingo	50	6	11001101	filler	1	1	1
2B	28	bingo	50	7	11011001	filler	1	1	1
2B	28	bingo	50	8	10100110	filler	1	0	1
2B	28	bingo	50	9	01101010	filler	1	0	1
2B	28	bingo	50	10	11000110	filler	1	0	1
2B	28	bingo	50	11	01010010	filler	1	0	1
2B	28	bingo	50	12	11011111	target	5	0	0
2B	28	bingo	50	13	11000000	target	6	1	0
2B	28	bingo	50	14	10101010	filler	1	1	0
2B	28	bingo	50	15	01111111	target	7	0	0
2B	28	bingo	50	16	01011000	target	3	1	0
2B	28	bingo	50	17	01010000	target	4	1	0
2B	28	bingo	50	18	11111101	filler	1	1	1
2B	29	stock	50	1	01011110	filler	1	1	0
2B	29	stock	50	2	10000001	filler	1	0	0
2B	29	stock	50	3	11000110	filler	1	0	1
2B	29	stock	50	4	10101010	filler	1	1	0
2B	29	stock	50	5	11000000	target	6	0	1
2B	29	stock	50	6	00110110	filler	1	0	1
2B	29	stock	50	7	01010100	target	2	1	0
2B	29	stock	50	8	01010000	target	4	1	0
2B	29	stock	50	9	01110010	filler	1	1	0
2B	29	stock	50	10	11111010	filler	1	1	0
2B	29	stock	50	11	01011101	filler	1	1	1
2B	29	stock	50	12	11010010	filler	1	1	0
2B	29	stock	50	13	11111101	filler	1	1	1
2B	29	stock	50	14	00100000	target	5	0	1
2B	29	stock	50	15	01111111	target	7	1	1
2B	29	stock	50	16	10100110	filler	1	0	1
2B	29	stock	50	17	00001101	filler	1	0	0
2B	29	stock	50	18	01011000	target	3	0	1
2B	30	analyst	50	1	11111101	filler	1	1	1
2B	30	analyst	50	2	10001010	filler	1	0	1
2B	30	analyst	50	3	00110110	filler	1	0	1
2B	30	analyst	50	4	10100000	target	5	1	0
2B	30	analyst	50	5	10100110	filler	1	1	0
2B	30	analyst	50	6	10000101	filler	1	0	0
2B	30	analyst	50	7	11010010	filler	1	1	0
2B	30	analyst	50	8	01010100	target	2	1	0
2B	30	analyst	50	9	01111111	target	7	1	1
2B	30	analyst	50	10	00111111	target	6	0	0
2B	30	analyst	50	11	11011001	filler	1	1	1
2B	30	analyst	50	12	01010101	filler	1	0	0
2B	30	analyst	50	13	01011000	target	3	1	0
2B	30	analyst	50	14	01000101	filler	1	0	0
2B	30	analyst	50	15	11010000	target	4	1	0
2B	30	analyst	50	16	10101010	filler	1	1	0
2B	30	analyst	50	17	11101010	filler	1	1	0
2B	30	analyst	50	18	11000110	filler	1	0	1
2B	31	stock	50	1	11111101	filler	1	1	1
2B	31	stock	50	2	01001011	target	2	0	0
2B	31	stock	50	3	00110110	filler	1	1	0
2B	31	stock	50	4	01011101	filler	1	1	1
2B	31	stock	50	5	01111111	target	7	1	1
2B	31	stock	50	6	01010000	target	4	1	0
2B	31	stock	50	7	01011110	filler	1	1	0
2B	31	stock	50	8	01110010	filler	1	1	0
2B	31	stock	50	9	11011111	target	5	1	1
2B	31	stock	50	10	11000110	filler	1	0	1
2B	31	stock	50	11	00110101	filler	1	1	1
2B	31	stock	50	12	11011001	filler	1	1	1
2B	31	stock	50	13	10111111	target	6	1	1
2B	31	stock	50	14	01011000	target	3	0	1
2B	31	stock	50	15	01000001	filler	1	0	0
2B	31	stock	50	16	10001010	filler	1	0	1
2B	31	stock	50	17	10000001	filler	1	0	0
2B	31	stock	50	18	01010010	filler	1	1	0
2B	32	bingo	50	1	10100110	filler	1	1	0
2B	32	bingo	50	2	10101010	filler	1	0	1
2B	32	bingo	50	3	01111111	target	7	0	0
2B	32	bingo	50	4	01011111	target	5	1	1
2B	32	bingo	50	5	11110010	filler	1	0	1
2B	32	bingo	50	6	10000101	filler	1	1	1
2B	32	bingo	50	7	01000000	target	6	1	0
2B	32	bingo	50	8	01101010	filler	1	0	1
2B	32	bingo	50	9	10101011	target	2	1	1
2B	32	bingo	50	10	11011001	filler	1	0	0
2B	32	bingo	50	11	11001101	filler	1	1	1
2B	32	bingo	50	12	10101111	target	4	0	0
2B	32	bingo	50	13	11101010	filler	1	1	0
2B	32	bingo	50	14	01011110	filler	1	0	1
2B	32	bingo	50	15	11111010	filler	1	1	0
2B	32	bingo	50	16	00110101	filler	1	0	0
2B	32	bingo	50	17	00001101	filler	1	1	1
2B	32	bingo	50	18	01010111	target	3	1	1
2B	33	analyst	50	1	01000101	filler	1	0	0
2B	33	analyst	50	2	01101010	filler	1	1	0
2B	33	analyst	50	3	01110010	filler	1	0	1
2B	33	analyst	50	4	11110010	filler	1	1	0
2B	33	analyst	50	5	11101010	filler	1	1	0
2B	33	analyst	50	6	10101111	target	4	0	0
2B	33	analyst	50	7	01000000	target	6	0	1
2B	33	analyst	50	8	10100000	target	5	0	1
2B	33	analyst	50	9	10110100	target	2	1	0
2B	33	analyst	50	10	01010111	target	3	0	0
2B	33	analyst	50	11	00110110	filler	1	1	0
2B	33	analyst	50	12	10100110	filler	1	1	0
2B	33	analyst	50	13	11000110	filler	1	1	0
2B	33	analyst	50	14	01010101	filler	1	0	0
2B	33	analyst	50	15	01011101	filler	1	1	1
2B	33	analyst	50	16	10000001	filler	1	0	0
2B	33	analyst	50	17	01111111	target	7	1	1
2B	33	analyst	50	18	11111010	filler	1	1	0
2B	34	bingo	50	1	10000001	filler	1	0	0
2B	34	bingo	50	2	00001101	filler	1	1	1
2B	34	bingo	50	3	01110010	filler	1	0	1
2B	34	bingo	50	4	01101010	filler	1	1	0
2B	34	bingo	50	5	00110110	filler	1	1	0
2B	34	bingo	50	6	01000101	filler	1	0	0
2B	34	bingo	50	7	11101010	filler	1	1	0
2B	34	bingo	50	8	11001101	filler	1	1	1
2B	34	bingo	50	9	10101000	target	3	1	0
2B	34	bingo	50	10	01011110	filler	1	0	1
2B	34	bingo	50	11	11010010	filler	1	1	0
2B	34	bingo	50	12	01111111	target	7	1	1
2B	34	bingo	50	13	00100000	target	5	0	1
2B	34	bingo	50	14	00111111	target	6	1	1
2B	34	bingo	50	15	01010101	filler	1	0	0
2B	34	bingo	50	16	01010000	target	4	1	0
2B	34	bingo	50	17	01001011	target	2	1	1
2B	34	bingo	50	18	00110101	filler	1	0	0
2B	35	analyst	50	1	01010101	filler	1	0	0
2B	35	analyst	50	2	10101000	target	3	0	1
2B	35	analyst	50	3	10101111	target	4	0	0
2B	35	analyst	50	4	01110010	filler	1	1	0
2B	35	analyst	50	5	00110101	filler	1	0	0
2B	35	analyst	50	6	01011101	filler	1	0	0
2B	35	analyst	50	7	01011111	target	5	1	1
2B	35	analyst	50	8	00111111	target	6	1	1
2B	35	analyst	50	9	01111111	target	7	1	1
2B	35	analyst	50	10	11011001	filler	1	0	0
2B	35	analyst	50	11	10101010	filler	1	1	0
2B	35	analyst	50	12	00110110	filler	1	1	0
2B	35	analyst	50	13	01011110	filler	1	0	1
2B	35	analyst	50	14	11110010	filler	1	1	0
2B	35	analyst	50	15	10001010	filler	1	1	0
2B	35	analyst	50	16	01010010	filler	1	1	0
2B	35	analyst	50	17	00001101	filler	1	1	1
2B	35	analyst	50	18	10101011	target	2	0	0
2B	36	stock	50	1	01010010	filler	1	1	0
2B	36	stock	50	2	00111111	target	6	0	0
2B	36	stock	50	3	10101010	filler	1	1	0
2B	36	stock	50	4	01000001	filler	1	1	1
2B	36	stock	50	5	01011110	filler	1	0	1
2B	36	stock	50	6	01111111	target	7	0	0
2B	36	stock	50	7	01010101	filler	1	0	0
2B	36	stock	50	8	00001101	filler	1	1	1
2B	36	stock	50	9	11001101	filler	1	1	1
2B	36	stock	50	10	01000101	filler	1	1	1
2B	36	stock	50	11	10000001	filler	1	1	1
2B	36	stock	50	12	11011111	target	5	0	0
2B	36	stock	50	13	10100111	target	3	0	0
2B	36	stock	50	14	00101111	target	4	0	0
2B	36	stock	50	15	11110010	filler	1	1	0
2B	36	stock	50	16	11000110	filler	1	1	0
2B	36	stock	50	17	01010100	target	2	1	0
2B	36	stock	50	18	11111010	filler	1	0	1
2B	37	bingo	50	1	01000101	filler	1	0	0
2B	37	bingo	50	2	01011101	filler	1	0	0
2B	37	bingo	50	3	00100000	target	5	1	0
2B	37	bingo	50	4	10001010	filler	1	1	0
2B	37	bingo	50	5	11000110	filler	1	0	1
2B	37	bingo	50	6	10101010	filler	1	1	0
2B	37	bingo	50	7	01111111	target	7	0	0
2B	37	bingo	50	8	01000000	target	6	1	0
2B	37	bingo	50	9	00110101	filler	1	0	0
2B	37	bingo	50	10	10101011	target	2	1	1
2B	37	bingo	50	11	11011001	filler	1	0	0
2B	37	bingo	50	12	00001101	filler	1	1	1
2B	37	bingo	50	13	00110110	filler	1	0	1
2B	37	bingo	50	14	10101000	target	3	1	0
2B	37	bingo	50	15	01011110	filler	1	0	1
2B	37	bingo	50	16	01000001	filler	1	1	1
2B	37	bingo	50	17	11010010	filler	1	1	0
2B	37	bingo	50	18	01010000	target	4	1	0
2B	38	analyst	50	1	01101010	filler	1	1	0
2B	38	analyst	50	2	10101011	target	2	0	0
2B	38	analyst	50	3	01011111	target	5	1	1
2B	38	analyst	50	4	00110101	filler	1	0	0
2B	38	analyst	50	5	11010010	filler	1	0	1
2B	38	analyst	50	6	01011110	filler	1	1	0
2B	38	analyst	50	7	01000001	filler	1	1	1
2B	38	analyst	50	8	10100110	filler	1	1	0
2B	38	analyst	50	9	11001101	filler	1	0	0
2B	38	analyst	50	10	10000000	target	7	1	0
2B	38	analyst	50	11	01000000	target	6	1	0
2B	38	analyst	50	12	10000001	filler	1	0	0
2B	38	analyst	50	13	01110010	filler	1	1	0
2B	38	analyst	50	14	11111101	filler	1	1	1
2B	38	analyst	50	15	11011001	filler	1	0	0
2B	38	analyst	50	16	01000101	filler	1	1	1
2B	38	analyst	50	17	01011000	target	3	0	1
2B	38	analyst	50	18	00101111	target	4	1	1
2B	39	stock	50	1	10100110	filler	1	1	0
2B	39	stock	50	2	10000001	filler	1	1	1
2B	39	stock	50	3	01010101	filler	1	0	0
2B	39	stock	50	4	01011000	target	3	1	0
2B	39	stock	50	5	11011111	target	5	0	0
2B	39	stock	50	6	11111101	filler	1	0	0
2B	39	stock	50	7	11010010	filler	1	1	0
2B	39	stock	50	8	01001011	target	2	0	0
2B	39	stock	50	9	01010010	filler	1	1	0
2B	39	stock	50	10	10000000	target	7	0	1
2B	39	stock	50	11	11011001	filler	1	1	1
2B	39	stock	50	12	11000000	target	6	1	0
2B	39	stock	50	13	11000110	filler	1	1	0
2B	39	stock	50	14	10001010	filler	1	0	1
2B	39	stock	50	15	11111010	filler	1	0	1
2B	39	stock	50	16	01000101	filler	1	1	1
2B	39	stock	50	17	11010000	target	4	1	0
2B	39	stock	50	18	10101010	filler	1	1	0
2B	40	analyst	50	1	11110010	filler	1	1	0
2B	40	analyst	50	2	01001011	target	2	1	1
2B	40	analyst	50	3	10100111	target	3	1	1
2B	40	analyst	50	4	10111111	target	6	1	1
2B	40	analyst	50	5	11010010	filler	1	0	1
2B	40	analyst	50	6	01011110	filler	1	1	0
2B	40	analyst	50	7	10101111	target	4	0	0
2B	40	analyst	50	8	01111111	target	7	1	1
2B	40	analyst	50	9	01010010	filler	1	0	1
2B	40	analyst	50	10	01000001	filler	1	0	0
2B	40	analyst	50	11	11101010	filler	1	1	0
2B	40	analyst	50	12	01101010	filler	1	1	0
2B	40	analyst	50	13	11111010	filler	1	1	0
2B	40	analyst	50	14	00110101	filler	1	1	1
2B	40	analyst	50	15	11001101	filler	1	1	1
2B	40	analyst	50	16	11011001	filler	1	1	1
2B	40	analyst	50	17	10100110	filler	1	1	0
2B	40	analyst	50	18	10100000	target	5	0	1
2B	41	stock	50	1	10100110	filler	1	1	0
2B	41	stock	50	2	01001011	target	2	1	1
2B	41	stock	50	3	01000001	filler	1	0	0
2B	41	stock	50	4	11010010	filler	1	1	0
2B	41	stock	50	5	11000110	filler	1	1	0
2B	41	stock	50	6	11010000	target	4	0	1
2B	41	stock	50	7	11011001	filler	1	1	1
2B	41	stock	50	8	01011101	filler	1	0	0
2B	41	stock	50	9	11101010	filler	1	1	0
2B	41	stock	50	10	11110010	filler	1	0	1
2B	41	stock	50	11	10101010	filler	1	1	0
2B	41	stock	50	12	00110110	filler	1	0	1
2B	41	stock	50	13	00001101	filler	1	0	0
2B	41	stock	50	14	01010111	target	3	0	0
2B	41	stock	50	15	11001101	filler	1	1	1
2B	41	stock	50	16	01000000	target	6	0	1
2B	41	stock	50	17	01011111	target	5	1	1
2B	41	stock	50	18	01111111	target	7	1	1
2B	42	bingo	50	1	00110101	filler	1	0	0
2B	42	bingo	50	2	01001011	target	2	0	0
2B	42	bingo	50	3	10101010	filler	1	0	1
2B	42	bingo	50	4	11010000	target	4	1	0
2B	42	bingo	50	5	11111010	filler	1	0	1
2B	42	bingo	50	6	01111111	target	7	0	0
2B	42	bingo	50	7	11110010	filler	1	1	0
2B	42	bingo	50	8	10100110	filler	1	0	1
2B	42	bingo	50	9	01101010	filler	1	1	0
2B	42	bingo	50	10	11000110	filler	1	0	1
2B	42	bingo	50	11	01011110	filler	1	0	1
2B	42	bingo	50	12	10101000	target	3	1	0
2B	42	bingo	50	13	11010010	filler	1	1	0
2B	42	bingo	50	14	10111111	target	6	0	0
2B	42	bingo	50	15	01011111	target	5	0	0
2B	42	bingo	50	16	11011001	filler	1	0	0
2B	42	bingo	50	17	01110010	filler	1	0	1
2B	42	bingo	50	18	01000101	filler	1	1	1
2B	43	analyst	50	1	11101010	filler	1	1	0
2B	43	analyst	50	2	11111010	filler	1	1	0
2B	43	analyst	50	3	11011111	target	5	1	1
2B	43	analyst	50	4	10101010	filler	1	1	0
2B	43	analyst	50	5	11110010	filler	1	1	0
2B	43	analyst	50	6	00110101	filler	1	0	0
2B	43	analyst	50	7	10000101	filler	1	0	0
2B	43	analyst	50	8	11111101	filler	1	1	1
2B	43	analyst	50	9	10001010	filler	1	0	1
2B	43	analyst	50	10	10101011	target	2	0	0
2B	43	analyst	50	11	01111111	target	7	1	1
2B	43	analyst	50	12	11010000	target	4	0	1
2B	43	analyst	50	13	01011000	target	3	0	1
2B	43	analyst	50	14	01011110	filler	1	1	0
2B	43	analyst	50	15	01010010	filler	1	0	1
2B	43	analyst	50	16	00111111	target	6	1	1
2B	43	analyst	50	17	00001101	filler	1	0	0
2B	43	analyst	50	18	10000001	filler	1	0	0
2B	44	analyst	50	1	10000001	filler	1	1	1
2B	44	analyst	50	2	01101010	filler	1	1	0
2B	44	analyst	50	3	00110110	filler	1	1	0
2B	44	analyst	50	4	11111101	filler	1	1	1
2B	44	analyst	50	5	00101111	target	4	1	1
2B	44	analyst	50	6	11011001	filler	1	1	1
2B	44	analyst	50	7	10101011	target	2	1	1
2B	44	analyst	50	8	01000101	filler	1	0	0
2B	44	analyst	50	9	00111111	target	6	1	1
2B	44	analyst	50	10	10100000	target	5	0	1
2B	44	analyst	50	11	11001101	filler	1	1	1
2B	44	analyst	50	12	10000000	target	7	0	1
2B	44	analyst	50	13	01110010	filler	1	1	0
2B	44	analyst	50	14	10100111	target	3	1	1
2B	44	analyst	50	15	11000110	filler	1	1	0
2B	44	analyst	50	16	01011101	filler	1	1	1
2B	44	analyst	50	17	10001010	filler	1	0	1
2B	44	analyst	50	18	01000001	filler	1	0	0
2B	45	stock	50	1	01000001	filler	1	0	0
2B	45	stock	50	2	01010101	filler	1	0	0
2B	45	stock	50	3	11110010	filler	1	1	0
2B	45	stock	50	4	11011001	filler	1	1	1
2B	45	stock	50	5	01011000	target	3	1	0
2B	45	stock	50	6	11000000	target	6	0	1
2B	45	stock	50	7	10000101	filler	1	1	1
2B	45	stock	50	8	10101111	target	4	0	0
2B	45	stock	50	9	10001010	filler	1	0	1
2B	45	stock	50	10	01101010	filler	1	1	0
2B	45	stock	50	11	00001101	filler	1	1	1
2B	45	stock	50	12	11101010	filler	1	0	1
2B	45	stock	50	13	10000000	target	7	1	0
2B	45	stock	50	14	00100000	target	5	0	1
2B	45	stock	50	15	10101011	target	2	0	0
2B	45	stock	50	16	11111010	filler	1	0	1
2B	45	stock	50	17	11010010	filler	1	1	0
2B	45	stock	50	18	11111101	filler	1	1	1
2B	46	analyst	50	1	01110010	filler	1	1	0
2B	46	analyst	50	2	00110110	filler	1	0	1
2B	46	analyst	50	3	00100000	target	5	1	0
2B	46	analyst	50	4	11110010	filler	1	0	1
2B	46	analyst	50	5	01011101	filler	1	0	0
2B	46	analyst	50	6	11010010	filler	1	1	0
2B	46	analyst	50	7	10000000	target	7	1	0
2B	46	analyst	50	8	01101010	filler	1	0	1
2B	46	analyst	50	9	01001011	target	2	0	0
2B	46	analyst	50	10	01010010	filler	1	1	0
2B	46	analyst	50	11	01000101	filler	1	1	1
2B	46	analyst	50	12	10111111	target	6	0	0
2B	46	analyst	50	13	01010101	filler	1	0	0
2B	46	analyst	50	14	11111010	filler	1	0	1
2B	46	analyst	50	15	10100111	target	3	0	0
2B	46	analyst	50	16	11000110	filler	1	1	0
2B	46	analyst	50	17	10101111	target	4	0	0
2B	46	analyst	50	18	10000001	filler	1	1	1
2B	47	stock	50	1	10001010	filler	1	1	0
2B	47	stock	50	2	10100000	target	5	0	1
2B	47	stock	50	3	01000001	filler	1	0	0
2B	47	stock	50	4	01111111	target	7	1	1
2B	47	stock	50	5	11011001	filler	1	1	1
2B	47	stock	50	6	11000000	target	6	0	1
2B	47	stock	50	7	11101010	filler	1	1	0
2B	47	stock	50	8	10000101	filler	1	0	0
2B	47	stock	50	9	01011110	filler	1	1	0
2B	47	stock	50	10	10110100	target	2	0	1
2B	47	stock	50	11	11111010	filler	1	1	0
2B	47	stock	50	12	01011101	filler	1	1	1
2B	47	stock	50	13	01010000	target	4	0	1
2B	47	stock	50	14	10000001	filler	1	0	0
2B	47	stock	50	15	11001101	filler	1	1	1
2B	47	stock	50	16	01010010	filler	1	1	0
2B	47	stock	50	17	10100110	filler	1	1	0
2B	47	stock	50	18	10100111	target	3	1	1
2B	48	bingo	50	1	00110110	filler	1	0	1
2B	48	bingo	50	2	10110100	target	2	1	0
2B	48	bingo	50	3	00100000	target	5	1	0
2B	48	bingo	50	4	11110010	filler	1	1	0
2B	48	bingo	50	5	10100110	filler	1	0	1
2B	48	bingo	50	6	00101111	target	4	0	0
2B	48	bingo	50	7	01101010	filler	1	1	0
2B	48	bingo	50	8	01010101	filler	1	1	1
2B	48	bingo	50	9	11000110	filler	1	1	0
2B	48	bingo	50	10	10111111	target	6	0	0
2B	48	bingo	50	11	01111111	target	7	0	0
2B	48	bingo	50	12	01110010	filler	1	0	1
2B	48	bingo	50	13	01011110	filler	1	0	1
2B	48	bingo	50	14	11010010	filler	1	1	0
2B	48	bingo	50	15	11101010	filler	1	1	0
2B	48	bingo	50	16	10101010	filler	1	1	0
2B	48	bingo	50	17	10101000	target	3	1	0
2B	48	bingo	50	18	11011001	filler	1	0	0
2B	49	analyst	50	1	11101010	filler	1	1	0
2B	49	analyst	50	2	01101010	filler	1	1	0
2B	49	analyst	50	3	10101011	target	2	0	0
2B	49	analyst	50	4	01110010	filler	1	1	0
2B	49	analyst	50	5	01010010	filler	1	1	0
2B	49	analyst	50	6	10100110	filler	1	0	1
2B	49	analyst	50	7	10101000	target	3	1	0
2B	49	analyst	50	8	01111111	target	7	1	1
2B	49	analyst	50	9	11010010	filler	1	1	0
2B	49	analyst	50	10	00100000	target	5	0	1
2B	49	analyst	50	11	11001101	filler	1	1	1
2B	49	analyst	50	12	01000000	target	6	0	1
2B	49	analyst	50	13	00110101	filler	1	0	0
2B	49	analyst	50	14	00001101	filler	1	0	0
2B	49	analyst	50	15	11111101	filler	1	1	1
2B	49	analyst	50	16	00110110	filler	1	1	0
2B	49	analyst	50	17	11010000	target	4	0	1
2B	49	analyst	50	18	11000110	filler	1	0	1
2B	50	stock	50	1	01110010	filler	1	1	0
2B	50	stock	50	2	01010101	filler	1	1	1
2B	50	stock	50	3	01000001	filler	1	0	0
2B	50	stock	50	4	01011110	filler	1	1	0
2B	50	stock	50	5	00001101	filler	1	0	0
2B	50	stock	50	6	10111111	target	6	1	1
2B	50	stock	50	7	01011111	target	5	1	1
2B	50	stock	50	8	10101000	target	3	0	1
2B	50	stock	50	9	10000000	target	7	0	1
2B	50	stock	50	10	11111101	filler	1	1	1
2B	50	stock	50	11	00110110	filler	1	1	0
2B	50	stock	50	12	11001101	filler	1	1	1
2B	50	stock	50	13	11011001	filler	1	1	1
2B	50	stock	50	14	10001010	filler	1	0	1
2B	50	stock	50	15	01010100	target	2	0	1
2B	50	stock	50	16	01000101	filler	1	1	1
2B	50	stock	50	17	01010000	target	4	0	1
2B	50	stock	50	18	10000001	filler	1	0	0
2B	51	bingo	50	1	00110110	filler	1	1	0
2B	51	bingo	50	2	01101010	filler	1	1	0
2B	51	bingo	50	3	01011000	target	3	1	0
2B	51	bingo	50	4	11010000	target	4	1	0
2B	51	bingo	50	5	11001101	filler	1	0	0
2B	51	bingo	50	6	01001011	target	2	0	0
2B	51	bingo	50	7	11000110	filler	1	1	0
2B	51	bingo	50	8	01111111	target	7	0	0
2B	51	bingo	50	9	01000000	target	6	1	0
2B	51	bingo	50	10	00001101	filler	1	1	1
2B	51	bingo	50	11	01000001	filler	1	1	1
2B	51	bingo	50	12	10000001	filler	1	1	1
2B	51	bingo	50	13	11010010	filler	1	1	0
2B	51	bingo	50	14	10101010	filler	1	1	0
2B	51	bingo	50	15	01010010	filler	1	1	0
2B	51	bingo	50	16	01011101	filler	1	0	0
2B	51	bingo	50	17	01011111	target	5	0	0
2B	51	bingo	50	18	11101010	filler	1	1	0
2B	52	analyst	50	1	01000001	filler	1	0	0
2B	52	analyst	50	2	11101010	filler	1	1	0
2B	52	analyst	50	3	01010000	target	4	0	1
2B	52	analyst	50	4	00110110	filler	1	1	0
2B	52	analyst	50	5	00110101	filler	1	1	1
2B	52	analyst	50	6	11001101	filler	1	1	1
2B	52	analyst	50	7	10100110	filler	1	1	0
2B	52	analyst	50	8	01111111	target	7	1	1
2B	52	analyst	50	9	10000101	filler	1	0	0
2B	52	analyst	50	10	01011110	filler	1	1	0
2B	52	analyst	50	11	01101010	filler	1	1	0
2B	52	analyst	50	12	10101010	filler	1	1	0
2B	52	analyst	50	13	10100000	target	5	0	1
2B	52	analyst	50	14	11000000	target	6	0	1
2B	52	analyst	50	15	10101000	target	3	1	0
2B	52	analyst	50	16	10110100	target	2	1	0
2B	52	analyst	50	17	11111010	filler	1	1	0
2B	52	analyst	50	18	11000110	filler	1	1	0
2B	53	bingo	50	1	11000110	filler	1	1	0
2B	53	bingo	50	2	01001011	target	2	0	0
2B	53	bingo	50	3	01111111	target	7	0	0
2B	53	bingo	50	4	11001101	filler	1	0	0
2B	53	bingo	50	5	01010101	filler	1	0	0
2B	53	bingo	50	6	11101010	filler	1	1	0
2B	53	bingo	50	7	01000001	filler	1	0	0
2B	53	bingo	50	8	10100111	target	3	0	0
2B	53	bingo	50	9	10101111	target	4	0	0
2B	53	bingo	50	10	10000101	filler	1	0	0
2B	53	bingo	50	11	00110110	filler	1	1	0
2B	53	bingo	50	12	00100000	target	5	1	0
2B	53	bingo	50	13	11111101	filler	1	0	0
2B	53	bingo	50	14	00111111	target	6	0	0
2B	53	bingo	50	15	10000001	filler	1	0	0
2B	53	bingo	50	16	01110010	filler	1	1	0
2B	53	bingo	50	17	10100110	filler	1	1	0
2B	53	bingo	50	18	11010010	filler	1	1	0
2B	54	analyst	50	1	01000101	filler	1	0	0
2B	54	analyst	50	2	00100000	target	5	1	0
2B	54	analyst	50	3	01010100	target	2	1	0
2B	54	analyst	50	4	11111010	filler	1	0	1
2B	54	analyst	50	5	01010000	target	4	1	0
2B	54	analyst	50	6	11101010	filler	1	1	0
2B	54	analyst	50	7	01011110	filler	1	1	0
2B	54	analyst	50	8	11111101	filler	1	1	1
2B	54	analyst	50	9	01110010	filler	1	0	1
2B	54	analyst	50	10	10100110	filler	1	1	0
2B	54	analyst	50	11	01111111	target	7	1	1
2B	54	analyst	50	12	01011000	target	3	1	0
2B	54	analyst	50	13	01010101	filler	1	1	1
2B	54	analyst	50	14	00110101	filler	1	1	1
2B	54	analyst	50	15	10000101	filler	1	0	0
2B	54	analyst	50	16	11110010	filler	1	0	1
2B	54	analyst	50	17	11000000	target	6	0	1
2B	54	analyst	50	18	11000110	filler	1	1	0
2B	55	stock	50	1	11101010	filler	1	1	0
2B	55	stock	50	2	10000001	filler	1	1	1
2B	55	stock	50	3	11010010	filler	1	0	1
2B	55	stock	50	4	01111111	target	7	1	1
2B	55	stock	50	5	00110110	filler	1	1	0
2B	55	stock	50	6	11010000	target	4	1	0
2B	55	stock	50	7	00100000	target	5	0	1
2B	55	stock	50	8	11001101	filler	1	1	1
2B	55	stock	50	9	11111010	filler	1	1	0
2B	55	stock	50	10	10111111	target	6	1	1
2B	55	stock	50	11	11011001	filler	1	1	1
2B	55	stock	50	12	01000001	filler	1	1	1
2B	55	stock	50	13	01011000	target	3	1	0
2B	55	stock	50	14	01010010	filler	1	1	0
2B	55	stock	50	15	00110101	filler	1	0	0
2B	55	stock	50	16	10101011	target	2	1	1
2B	55	stock	50	17	10001010	filler	1	1	0
2B	55	stock	50	18	01011101	filler	1	1	1
2B	56	analyst	50	1	11110010	filler	1	0	1
2B	56	analyst	50	2	10000000	target	7	1	0
2B	56	analyst	50	3	11111010	filler	1	0	1
2B	56	analyst	50	4	01011000	target	3	1	0
2B	56	analyst	50	5	01110010	filler	1	1	0
2B	56	analyst	50	6	11010000	target	4	1	0
2B	56	analyst	50	7	10111111	target	6	0	0
2B	56	analyst	50	8	11010010	filler	1	1	0
2B	56	analyst	50	9	00110101	filler	1	0	0
2B	56	analyst	50	10	01011111	target	5	0	0
2B	56	analyst	50	11	01000101	filler	1	1	1
2B	56	analyst	50	12	10000001	filler	1	1	1
2B	56	analyst	50	13	01101010	filler	1	1	0
2B	56	analyst	50	14	10101010	filler	1	1	0
2B	56	analyst	50	15	11001101	filler	1	0	0
2B	56	analyst	50	16	01010100	target	2	1	0
2B	56	analyst	50	17	11011001	filler	1	0	0
2B	56	analyst	50	18	00110110	filler	1	0	1
2B	57	stock	50	1	00001101	filler	1	1	1
2B	57	stock	50	2	00110110	filler	1	0	1
2B	57	stock	50	3	11101010	filler	1	1	0
2B	57	stock	50	4	01010101	filler	1	0	0
2B	57	stock	50	5	11011001	filler	1	1	1
2B	57	stock	50	6	01010111	target	3	0	0
2B	57	stock	50	7	10111111	target	6	0	0
2B	57	stock	50	8	10000101	filler	1	0	0
2B	57	stock	50	9	10101111	target	4	1	1
2B	57	stock	50	10	10001010	filler	1	0	1
2B	57	stock	50	11	10100000	target	5	0	1
2B	57	stock	50	12	01001011	target	2	0	0
2B	57	stock	50	13	11111010	filler	1	1	0
2B	57	stock	50	14	10101010	filler	1	1	0
2B	57	stock	50	15	01011101	filler	1	1	1
2B	57	stock	50	16	10000000	target	7	0	1
2B	57	stock	50	17	01101010	filler	1	1	0
2B	57	stock	50	18	01010010	filler	1	0	1
2B	58	stock	50	1	10001010	filler	1	1	0
2B	58	stock	50	2	01000001	filler	1	1	1
2B	58	stock	50	3	01011110	filler	1	0	1
2B	58	stock	50	4	11011001	filler	1	0	0
2B	58	stock	50	5	01110010	filler	1	1	0
2B	58	stock	50	6	00110101	filler	1	1	1
2B	58	stock	50	7	10101010	filler	1	1	0
2B	58	stock	50	8	11011111	target	5	0	0
2B	58	stock	50	9	10000000	target	7	1	0
2B	58	stock	50	10	11101010	filler	1	1	0
2B	58	stock	50	11	00111111	target	6	0	0
2B	58	stock	50	12	01010111	target	3	0	0
2B	58	stock	50	13	10000001	filler	1	1	1
2B	58	stock	50	14	11111101	filler	1	1	1
2B	58	stock	50	15	01101010	filler	1	1	0
2B	58	stock	50	16	10101111	target	4	0	0
2B	58	stock	50	17	00001101	filler	1	1	1
2B	58	stock	50	18	01010100	target	2	1	0
2B	59	bingo	50	1	00001101	filler	1	0	0
2B	59	bingo	50	2	01000101	filler	1	1	1
2B	59	bingo	50	3	10000101	filler	1	0	0
2B	59	bingo	50	4	00110110	filler	1	0	1
2B	59	bingo	50	5	11000110	filler	1	0	1
2B	59	bingo	50	6	01010101	filler	1	1	1
2B	59	bingo	50	7	10001010	filler	1	0	1
2B	59	bingo	50	8	10100111	target	3	1	1
2B	59	bingo	50	9	10101111	target	4	0	0
2B	59	bingo	50	10	01111111	target	7	1	1
2B	59	bingo	50	11	01001011	target	2	0	0
2B	59	bingo	50	12	01000000	target	6	1	0
2B	59	bingo	50	13	11001101	filler	1	0	0
2B	59	bingo	50	14	01101010	filler	1	0	1
2B	59	bingo	50	15	11101010	filler	1	1	0
2B	59	bingo	50	16	00110101	filler	1	1	1
2B	59	bingo	50	17	01011111	target	5	1	1
2B	59	bingo	50	18	01110010	filler	1	1	0
2B	60	analyst	50	1	10001010	filler	1	0	1
2B	60	analyst	50	2	01110010	filler	1	1	0
2B	60	analyst	50	3	11110010	filler	1	1	0
2B	60	analyst	50	4	00110110	filler	1	1	0
2B	60	analyst	50	5	10111111	target	6	1	1
2B	60	analyst	50	6	01011111	target	5	1	1
2B	60	analyst	50	7	01010101	filler	1	0	0
2B	60	analyst	50	8	00001101	filler	1	0	0
2B	60	analyst	50	9	01111111	target	7	1	1
2B	60	analyst	50	10	01011000	target	3	1	0
2B	60	analyst	50	11	10101010	filler	1	1	0
2B	60	analyst	50	12	01010100	target	2	1	0
2B	60	analyst	50	13	11101010	filler	1	1	0
2B	60	analyst	50	14	01010000	target	4	1	0
2B	60	analyst	50	15	01101010	filler	1	0	1
2B	60	analyst	50	16	11011001	filler	1	0	0
2B	60	analyst	50	17	10000001	filler	1	0	0
2B	60	analyst	50	18	01000001	filler	1	0	0
2B	61	stock	50	1	10001010	filler	1	1	0
2B	61	stock	50	2	01001011	target	2	0	0
2B	61	stock	50	3	01000101	filler	1	1	1
2B	61	stock	50	4	01000000	target	6	0	1
2B	61	stock	50	5	01010101	filler	1	0	0
2B	61	stock	50	6	00100000	target	5	0	1
2B	61	stock	50	7	11111010	filler	1	1	0
2B	61	stock	50	8	10100111	target	3	0	0
2B	61	stock	50	9	11011001	filler	1	1	1
2B	61	stock	50	10	01000001	filler	1	0	0
2B	61	stock	50	11	00110110	filler	1	0	1
2B	61	stock	50	12	00001101	filler	1	1	1
2B	61	stock	50	13	01010000	target	4	0	1
2B	61	stock	50	14	01111111	target	7	1	1
2B	61	stock	50	15	11000110	filler	1	0	1
2B	61	stock	50	16	11110010	filler	1	1	0
2B	61	stock	50	17	01011110	filler	1	0	1
2B	61	stock	50	18	11001101	filler	1	1	1
2B	62	stock	50	1	11101010	filler	1	1	0
2B	62	stock	50	2	11010010	filler	1	1	0
2B	62	stock	50	3	01011101	filler	1	1	1
2B	62	stock	50	4	01110010	filler	1	1	0
2B	62	stock	50	5	00100000	target	5	0	1
2B	62	stock	50	6	10000001	filler	1	0	0
2B	62	stock	50	7	11111010	filler	1	1	0
2B	62	stock	50	8	01000001	filler	1	1	1
2B	62	stock	50	9	00111111	target	6	1	1
2B	62	stock	50	10	01011110	filler	1	1	0
2B	62	stock	50	11	01010010	filler	1	1	0
2B	62	stock	50	12	01010100	target	2	1	0
2B	62	stock	50	13	10000000	target	7	1	0
2B	62	stock	50	14	10101000	target	3	1	0
2B	62	stock	50	15	11010000	target	4	1	0
2B	62	stock	50	16	10001010	filler	1	1	0
2B	62	stock	50	17	01010101	filler	1	0	0
2B	62	stock	50	18	11011001	filler	1	1	1
2B	63	stock	50	1	10001010	filler	1	0	1
2B	63	stock	50	2	10000001	filler	1	0	0
2B	63	stock	50	3	10000000	target	7	0	1
2B	63	stock	50	4	11111010	filler	1	1	0
2B	63	stock	50	5	00101111	target	4	1	1
2B	63	stock	50	6	11101010	filler	1	1	0
2B	63	stock	50	7	00110110	filler	1	1	0
2B	63	stock	50	8	01000000	target	6	0	1
2B	63	stock	50	9	01101010	filler	1	1	0
2B	63	stock	50	10	11000110	filler	1	1	0
2B	63	stock	50	11	11001101	filler	1	1	1
2B	63	stock	50	12	10100110	filler	1	0	1
2B	63	stock	50	13	01011101	filler	1	1	1
2B	63	stock	50	14	11011001	filler	1	1	1
2B	63	stock	50	15	10101011	target	2	1	1
2B	63	stock	50	16	10100111	target	3	1	1
2B	63	stock	50	17	11010010	filler	1	0	1
2B	63	stock	50	18	11011111	target	5	1	1
2B	64	stock	50	1	10001010	filler	1	1	0
2B	64	stock	50	2	10101000	target	3	1	0
2B	64	stock	50	3	00101111	target	4	0	0
2B	64	stock	50	4	01000000	target	6	1	0
2B	64	stock	50	5	01101010	filler	1	0	1
2B	64	stock	50	6	10000101	filler	1	0	0
2B	64	stock	50	7	01011101	filler	1	0	0
2B	64	stock	50	8	11011001	filler	1	1	1
2B	64	stock	50	9	00001101	filler	1	1	1
2B	64	stock	50	10	10000000	target	7	1	0
2B	64	stock	50	11	00110101	filler	1	0	0
2B	64	stock	50	12	00100000	target	5	1	0
2B	64	stock	50	13	11000110	filler	1	0	1
2B	64	stock	50	14	10101011	target	2	0	0
2B	64	stock	50	15	01011110	filler	1	1	0
2B	64	stock	50	16	01010010	filler	1	0	1
2B	64	stock	50	17	10100110	filler	1	1	0
2B	64	stock	50	18	01000101	filler	1	1	1
2B	65	bingo	50	1	00110110	filler	1	0	1
2B	65	bingo	50	2	01010100	target	2	1	0
2B	65	bingo	50	3	01010101	filler	1	0	0
2B	65	bingo	50	4	11001101	filler	1	0	0
2B	65	bingo	50	5	11110010	filler	1	0	1
2B	65	bingo	50	6	10101111	target	4	0	0
2B	65	bingo	50	7	10100110	filler	1	1	0
2B	65	bingo	50	8	10000101	filler	1	1	1
2B	65	bingo	50	9	11111010	filler	1	0	1
2B	65	bingo	50	10	01110010	filler	1	0	1
2B	65	bingo	50	11	01101010	filler	1	1	0
2B	65	bingo	50	12	01011000	target	3	1	0
2B	65	bingo	50	13	00001101	filler	1	1	1
2B	65	bingo	50	14	01011111	target	5	0	0
2B	65	bingo	50	15	00110101	filler	1	0	0
2B	65	bingo	50	16	01000101	filler	1	1	1
2B	65	bingo	50	17	10111111	target	6	0	0
2B	65	bingo	50	18	01111111	target	7	0	0
2B	66	analyst	50	1	11001101	filler	1	0	0
2B	66	analyst	50	2	10100110	filler	1	1	0
2B	66	analyst	50	3	10101010	filler	1	0	1
2B	66	analyst	50	4	01101010	filler	1	1	0
2B	66	analyst	50	5	01001011	target	2	1	1
2B	66	analyst	50	6	01000001	filler	1	1	1
2B	66	analyst	50	7	11010010	filler	1	1	0
2B	66	analyst	50	8	10101000	target	3	1	0
2B	66	analyst	50	9	01011110	filler	1	0	1
2B	66	analyst	50	10	00001101	filler	1	1	1
2B	66	analyst	50	11	10100000	target	5	1	0
2B	66	analyst	50	12	01110010	filler	1	1	0
2B	66	analyst	50	13	11011001	filler	1	0	0
2B	66	analyst	50	14	01010101	filler	1	1	1
2B	66	analyst	50	15	01011101	filler	1	0	0
2B	66	analyst	50	16	01111111	target	7	0	0
2B	66	analyst	50	17	11000000	target	6	1	0
2B	66	analyst	50	18	01010000	target	4	1	0
2B	67	bingo	50	1	01011110	filler	1	1	0
2B	67	bingo	50	2	10000000	target	7	0	1
2B	67	bingo	50	3	10001010	filler	1	1	0
2B	67	bingo	50	4	11101010	filler	1	0	1
2B	67	bingo	50	5	01010010	filler	1	0	1
2B	67	bingo	50	6	10000001	filler	1	0	0
2B	67	bingo	50	7	00110110	filler	1	1	0
2B	67	bingo	50	8	00101111	target	4	0	0
2B	67	bingo	50	9	11110010	filler	1	1	0
2B	67	bingo	50	10	11011111	target	5	0	0
2B	67	bingo	50	11	11010010	filler	1	0	1
2B	67	bingo	50	12	00111111	target	6	1	1
2B	67	bingo	50	13	11001101	filler	1	0	0
2B	67	bingo	50	14	10100111	target	3	1	1
2B	67	bingo	50	15	10101011	target	2	0	0
2B	67	bingo	50	16	01000101	filler	1	0	0
2B	67	bingo	50	17	01010101	filler	1	0	0
2B	67	bingo	50	18	01110010	filler	1	0	1
2B	68	stock	50	1	11011001	filler	1	1	1
2B	68	stock	50	2	01011101	filler	1	0	0
2B	68	stock	50	3	01010000	target	4	1	0
2B	68	stock	50	4	00111111	target	6	0	0
2B	68	stock	50	5	11111010	filler	1	0	1
2B	68	stock	50	6	01001011	target	2	1	1
2B	68	stock	50	7	01000101	filler	1	1	1
2B	68	stock	50	8	00001101	filler	1	1	1
2B	68	stock	50	9	10101000	target	3	1	0
2B	68	stock	50	10	10000101	filler	1	1	1
2B	68	stock	50	11	01010010	filler	1	1	0
2B	68	stock	50	12	11101010	filler	1	0	1
2B	68	stock	50	13	00110101	filler	1	0	0
2B	68	stock	50	14	00100000	target	5	1	0
2B	68	stock	50	15	00110110	filler	1	0	1
2B	68	stock	50	16	11001101	filler	1	0	0
2B	68	stock	50	17	01111111	target	7	0	0
2B	68	stock	50	18	10000001	filler	1	1	1
2B	69	bingo	50	1	11111010	filler	1	0	1
2B	69	bingo	50	2	10100000	target	5	1	0
2B	69	bingo	50	3	01110010	filler	1	1	0
2B	69	bingo	50	4	10101000	target	3	1	0
2B	69	bingo	50	5	01011101	filler	1	0	0
2B	69	bingo	50	6	11111101	filler	1	0	0
2B	69	bingo	50	7	00001101	filler	1	1	1
2B	69	bingo	50	8	11101010	filler	1	1	0
2B	69	bingo	50	9	00101111	target	4	0	0
2B	69	bingo	50	10	00110101	filler	1	1	1
2B	69	bingo	50	11	01010100	target	2	1	0
2B	69	bingo	50	12	01010101	filler	1	1	1
2B	69	bingo	50	13	01000000	target	6	1	0
2B	69	bingo	50	14	11110010	filler	1	0	1
2B	69	bingo	50	15	10000000	target	7	1	0
2B	69	bingo	50	16	10001010	filler	1	1	0
2B	69	bingo	50	17	10000101	filler	1	1	1
2B	69	bingo	50	18	11011001	filler	1	1	1
2B	70	analyst	50	1	11110010	filler	1	0	1
2B	70	analyst	50	2	11010010	filler	1	1	0
2B	70	analyst	50	3	10100000	target	5	1	0
2B	70	analyst	50	4	11111101	filler	1	1	1
2B	70	analyst	50	5	00110101	filler	1	0	0
2B	70	analyst	50	6	10111111	target	6	0	0
2B	70	analyst	50	7	10100111	target	3	0	0
2B	70	analyst	50	8	01011101	filler	1	0	0
2B	70	analyst	50	9	01011110	filler	1	0	1
2B	70	analyst	50	10	10100110	filler	1	0	1
2B	70	analyst	50	11	10000000	target	7	1	0
2B	70	analyst	50	12	01010000	target	4	1	0
2B	70	analyst	50	13	10001010	filler	1	0	1
2B	70	analyst	50	14	00001101	filler	1	1	1
2B	70	analyst	50	15	11111010	filler	1	0	1
2B	70	analyst	50	16	11011001	filler	1	0	0
2B	70	analyst	50	17	01101010	filler	1	1	0
2B	70	analyst	50	18	10101011	target	2	0	0
2B	71	bingo	50	1	01010010	filler	1	1	0
2B	71	bingo	50	2	11101010	filler	1	1	0
2B	71	bingo	50	3	01011000	target	3	1	0
2B	71	bingo	50	4	01111111	target	7	0	0
2B	71	bingo	50	5	11110010	filler	1	0	1
2B	71	bingo	50	6	10001010	filler	1	0	1
2B	71	bingo	50	7	00110101	filler	1	0	0
2B	71	bingo	50	8	11010010	filler	1	1	0
2B	71	bingo	50	9	11001101	filler	1	1	1
2B	71	bingo	50	10	01010100	target	2	1	0
2B	71	bingo	50	11	01110010	filler	1	0	1
2B	71	bingo	50	12	01011110	filler	1	1	0
2B	71	bingo	50	13	00110110	filler	1	1	0
2B	71	bingo	50	14	01000000	target	6	1	0
2B	71	bingo	50	15	01011101	filler	1	0	0
2B	71	bingo	50	16	00100000	target	5	1	0
2B	71	bingo	50	17	11000110	filler	1	0	1
2B	71	bingo	50	18	00101111	target	4	0	0
2B	72	stock	50	1	01110010	filler	1	1	0
2B	72	stock	50	2	11010010	filler	1	1	0
2B	72	stock	50	3	01000001	filler	1	1	1
2B	72	stock	50	4	01011110	filler	1	0	1
2B	72	stock	50	5	10000000	target	7	1	0
2B	72	stock	50	6	10100110	filler	1	0	1
2B	72	stock	50	7	10110100	target	2	1	0
2B	72	stock	50	8	00110101	filler	1	1	1
2B	72	stock	50	9	01000101	filler	1	1	1
2B	72	stock	50	10	10000001	filler	1	1	1
2B	72	stock	50	11	00111111	target	6	0	0
2B	72	stock	50	12	11111010	filler	1	0	1
2B	72	stock	50	13	11001101	filler	1	0	0
2B	72	stock	50	14	10000101	filler	1	1	1
2B	72	stock	50	15	10101111	target	4	0	0
2B	72	stock	50	16	00100000	target	5	1	0
2B	72	stock	50	17	01011000	target	3	1	0
2B	72	stock	50	18	11000110	filler	1	0	1
2B	73	analyst	50	1	01010010	filler	1	1	0
2B	73	analyst	50	2	10100000	target	5	0	1
2B	73	analyst	50	3	10000000	target	7	0	1
2B	73	analyst	50	4	11110010	filler	1	0	1
2B	73	analyst	50	5	01010000	target	4	0	1
2B	73	analyst	50	6	10100110	filler	1	1	0
2B	73	analyst	50	7	01000001	filler	1	0	0
2B	73	analyst	50	8	11111010	filler	1	1	0
2B	73	analyst	50	9	11011001	filler	1	1	1
2B	73	analyst	50	10	01000000	target	6	0	1
2B	73	analyst	50	11	10101011	target	2	1	1
2B	73	analyst	50	12	11111101	filler	1	1	1
2B	73	analyst	50	13	11000110	filler	1	1	0
2B	73	analyst	50	14	01000101	filler	1	0	0
2B	73	analyst	50	15	00110110	filler	1	0	1
2B	73	analyst	50	16	01011000	target	3	1	0
2B	73	analyst	50	17	10001010	filler	1	0	1
2B	73	analyst	50	18	11001101	filler	1	1	1
2B	74	stock	50	1	00110110	filler	1	0	1
2B	74	stock	50	2	11010000	target	4	0	1
2B	74	stock	50	3	11111101	filler	1	1	1
2B	74	stock	50	4	11000110	filler	1	0	1
2B	74	stock	50	5	00111111	target	6	1	1
2B	74	stock	50	6	10110100	target	2	0	1
2B	74	stock	50	7	11001101	filler	1	0	0
2B	74	stock	50	8	11111010	filler	1	1	0
2B	74	stock	50	9	01011000	target	3	0	1
2B	74	stock	50	10	01010101	filler	1	0	0
2B	74	stock	50	11	11010010	filler	1	1	0
2B	74	stock	50	12	01101010	filler	1	1	0
2B	74	stock	50	13	01010010	filler	1	0	1
2B	74	stock	50	14	10000101	filler	1	0	0
2B	74	stock	50	15	10101010	filler	1	1	0
2B	74	stock	50	16	01000001	filler	1	0	0
2B	74	stock	50	17	10100000	target	5	0	1
2B	74	stock	50	18	01111111	target	7	1	1
2B	75	bingo	50	1	11111010	filler	1	1	0
2B	75	bingo	50	2	10000000	target	7	0	1
2B	75	bingo	50	3	10000001	filler	1	0	0
2B	75	bingo	50	4	01110010	filler	1	1	0
2B	75	bingo	50	5	10100000	target	5	1	0
2B	75	bingo	50	6	01011110	filler	1	1	0
2B	75	bingo	50	7	00101111	target	4	0	0
2B	75	bingo	50	8	00001101	filler	1	0	0
2B	75	bingo	50	9	01001011	target	2	0	0
2B	75	bingo	50	10	01101010	filler	1	1	0
2B	75	bingo	50	11	11011001	filler	1	1	1
2B	75	bingo	50	12	01010010	filler	1	1	0
2B	75	bingo	50	13	10101010	filler	1	1	0
2B	75	bingo	50	14	10000101	filler	1	0	0
2B	75	bingo	50	15	01011000	target	3	1	0
2B	75	bingo	50	16	11110010	filler	1	1	0
2B	75	bingo	50	17	00111111	target	6	0	0
2B	75	bingo	50	18	00110101	filler	1	0	0
2B	76	bingo	50	1	01010101	filler	1	0	0
2B	76	bingo	50	2	01000101	filler	1	1	1
2B	76	bingo	50	3	01110010	filler	1	1	0
2B	76	bingo	50	4	01000000	target	6	1	0
2B	76	bingo	50	5	10100110	filler	1	0	1
2B	76	bingo	50	6	01010100	target	2	1	0
2B	76	bingo	50	7	11111010	filler	1	0	1
2B	76	bingo	50	8	00100000	target	5	1	0
2B	76	bingo	50	9	11110010	filler	1	0	1
2B	76	bingo	50	10	01010111	target	3	0	0
2B	76	bingo	50	11	01000001	filler	1	1	1
2B	76	bingo	50	12	10000001	filler	1	1	1
2B	76	bingo	50	13	11010000	target	4	1	0
2B	76	bingo	50	14	10000000	target	7	1	0
2B	76	bingo	50	15	01011110	filler	1	0	1
2B	76	bingo	50	16	11001101	filler	1	0	0
2B	76	bingo	50	17	10101010	filler	1	1	0
2B	76	bingo	50	18	00110110	filler	1	0	1
2B	77	analyst	50	1	01000001	filler	1	0	0
2B	77	analyst	50	2	10000001	filler	1	0	0
2B	77	analyst	50	3	00110101	filler	1	1	1
2B	77	analyst	50	4	11110010	filler	1	1	0
2B	77	analyst	50	5	10000000	target	7	0	1
2B	77	analyst	50	6	01000000	target	6	0	1
2B	77	analyst	50	7	11011001	filler	1	1	1
2B	77	analyst	50	8	11000110	filler	1	1	0
2B	77	analyst	50	9	00110110	filler	1	1	0
2B	77	analyst	50	10	11111101	filler	1	1	1
2B	77	analyst	50	11	01011101	filler	1	1	1
2B	77	analyst	50	12	10110100	target	2	1	0
2B	77	analyst	50	13	00101111	target	4	0	0
2B	77	analyst	50	14	11010010	filler	1	1	0
2B	77	analyst	50	15	10100000	target	5	1	0
2B	77	analyst	50	16	10101000	target	3	1	0
2B	77	analyst	50	17	00001101	filler	1	0	0
2B	77	analyst	50	18	11111010	filler	1	1	0
2B	78	bingo	50	1	00110101	filler	1	0	0
2B	78	bingo	50	2	11001101	filler	1	0	0
2B	78	bingo	50	3	11000110	filler	1	0	1
2B	78	bingo	50	4	11111101	filler	1	0	0
2B	78	bingo	50	5	00101111	target	4	0	0
2B	78	bingo	50	6	10001010	filler	1	0	1
2B	78	bingo	50	7	11011001	filler	1	1	1
2B	78	bingo	50	8	01010100	target	2	1	0
2B	78	bingo	50	9	10100110	filler	1	0	1
2B	78	bingo	50	10	00110110	filler	1	0	1
2B	78	bingo	50	11	10000000	target	7	1	0
2B	78	bingo	50	12	00100000	target	5	1	0
2B	78	bingo	50	13	01011110	filler	1	1	0
2B	78	bingo	50	14	10000001	filler	1	0	0
2B	78	bingo	50	15	10101000	target	3	1	0
2B	78	bingo	50	16	01110010	filler	1	1	0
2B	78	bingo	50	17	10111111	target	6	0	0
2B	78	bingo	50	18	00001101	filler	1	1	1
2B	79	analyst	50	1	11111010	filler	1	1	0
2B	79	analyst	50	2	11001101	filler	1	1	1
2B	79	analyst	50	3	01011110	filler	1	0	1
2B	79	analyst	50	4	10100110	filler	1	1	0
2B	79	analyst	50	5	10111111	target	6	0	0
2B	79	analyst	50	6	10001010	filler	1	1	0
2B	79	analyst	50	7	01110010	filler	1	0	1
2B	79	analyst	50	8	10101111	target	4	0	0
2B	79	analyst	50	9	00001101	filler	1	1	1
2B	79	analyst	50	10	11011001	filler	1	0	0
2B	79	analyst	50	11	01011000	target	3	1	0
2B	79	analyst	50	12	11011111	target	5	0	0
2B	79	analyst	50	13	01111111	target	7	0	0
2B	79	analyst	50	14	10000001	filler	1	1	1
2B	79	analyst	50	15	00110101	filler	1	0	0
2B	79	analyst	50	16	00110110	filler	1	1	0
2B	79	analyst	50	17	11111101	filler	1	0	0
2B	79	analyst	50	18	01001011	target	2	1	1
2B	80	bingo	50	1	11001101	filler	1	0	0
2B	80	bingo	50	2	01111111	target	7	0	0
2B	80	bingo	50	3	01000001	filler	1	1	1
2B	80	bingo	50	4	10101000	target	3	0	1
2B	80	bingo	50	5	11110010	filler	1	0	1
2B	80	bingo	50	6	11111010	filler	1	1	0
2B	80	bingo	50	7	11011001	filler	1	0	0
2B	80	bingo	50	8	10110100	target	2	1	0
2B	80	bingo	50	9	10101010	filler	1	1	0
2B	80	bingo	50	10	01000101	filler	1	0	0
2B	80	bingo	50	11	10100110	filler	1	1	0
2B	80	bingo	50	12	00110101	filler	1	0	0
2B	80	bingo	50	13	11101010	filler	1	0	1
2B	80	bingo	50	14	01011101	filler	1	0	0
2B	80	bingo	50	15	01110010	filler	1	1	0
2B	80	bingo	50	16	11010000	target	4	1	0
2B	80	bingo	50	17	00111111	target	6	0	0
2B	80	bingo	50	18	00100000	target	5	1	0
2B	81	analyst	50	1	10000001	filler	1	1	1
2B	81	analyst	50	2	00110101	filler	1	0	0
2B	81	analyst	50	3	11111101	filler	1	0	0
2B	81	analyst	50	4	01101010	filler	1	1	0
2B	81	analyst	50	5	00001101	filler	1	1	1
2B	81	analyst	50	6	00100000	target	5	1	0
2B	81	analyst	50	7	01000101	filler	1	1	1
2B	81	analyst	50	8	11011001	filler	1	0	0
2B	81	analyst	50	9	01010010	filler	1	1	0
2B	81	analyst	50	10	01011110	filler	1	0	1
2B	81	analyst	50	11	10111111	target	6	0	0
2B	81	analyst	50	12	10000000	target	7	1	0
2B	81	analyst	50	13	11010000	target	4	1	0
2B	81	analyst	50	14	01011000	target	3	1	0
2B	81	analyst	50	15	10110100	target	2	1	0
2B	81	analyst	50	16	01011101	filler	1	0	0
2B	81	analyst	50	17	11110010	filler	1	0	1
2B	81	analyst	50	18	00110110	filler	1	1	0
2B	82	stock	50	1	01011110	filler	1	1	0
2B	82	stock	50	2	11000000	target	6	0	1
2B	82	stock	50	3	11010000	target	4	0	1
2B	82	stock	50	4	11011111	target	5	1	1
2B	82	stock	50	5	10101011	target	2	1	1
2B	82	stock	50	6	11011001	filler	1	1	1
2B	82	stock	50	7	01000101	filler	1	0	0
2B	82	stock	50	8	11101010	filler	1	1	0
2B	82	stock	50	9	00001101	filler	1	1	1
2B	82	stock	50	10	01010101	filler	1	0	0
2B	82	stock	50	11	10101000	target	3	0	1
2B	82	stock	50	12	11111101	filler	1	1	1
2B	82	stock	50	13	11000110	filler	1	0	1
2B	82	stock	50	14	10100110	filler	1	0	1
2B	82	stock	50	15	01101010	filler	1	0	1
2B	82	stock	50	16	10000000	target	7	0	1
2B	82	stock	50	17	01011101	filler	1	1	1
2B	82	stock	50	18	10000101	filler	1	0	0
2B	83	analyst	50	1	00110101	filler	1	0	0
2B	83	analyst	50	2	01010111	target	3	0	0
2B	83	analyst	50	3	11110010	filler	1	1	0
2B	83	analyst	50	4	01011101	filler	1	0	0
2B	83	analyst	50	5	01010100	target	2	1	0
2B	83	analyst	50	6	01010010	filler	1	0	1
2B	83	analyst	50	7	11111101	filler	1	1	1
2B	83	analyst	50	8	01000001	filler	1	0	0
2B	83	analyst	50	9	11001101	filler	1	0	0
2B	83	analyst	50	10	10000000	target	7	1	0
2B	83	analyst	50	11	00101111	target	4	0	0
2B	83	analyst	50	12	11011111	target	5	0	0
2B	83	analyst	50	13	01101010	filler	1	1	0
2B	83	analyst	50	14	00001101	filler	1	1	1
2B	83	analyst	50	15	11000110	filler	1	0	1
2B	83	analyst	50	16	10001010	filler	1	1	0
2B	83	analyst	50	17	01000000	target	6	1	0
2B	83	analyst	50	18	10000101	filler	1	0	0
2B	84	analyst	50	1	10101010	filler	1	1	0
2B	84	analyst	50	2	10000101	filler	1	0	0
2B	84	analyst	50	3	11011001	filler	1	1	1
2B	84	analyst	50	4	01111111	target	7	1	1
2B	84	analyst	50	5	01001011	target	2	0	0
2B	84	analyst	50	6	01010111	target	3	0	0
2B	84	analyst	50	7	01010010	filler	1	1	0
2B	84	analyst	50	8	01011101	filler	1	0	0
2B	84	analyst	50	9	11000000	target	6	0	1
2B	84	analyst	50	10	00110110	filler	1	1	0
2B	84	analyst	50	11	11111010	filler	1	1	0
2B	84	analyst	50	12	11011111	target	5	0	0
2B	84	analyst	50	13	00001101	filler	1	1	1
2B	84	analyst	50	14	11101010	filler	1	0	1
2B	84	analyst	50	15	01110010	filler	1	0	1
2B	84	analyst	50	16	00110101	filler	1	0	0
2B	84	analyst	50	17	11010000	target	4	1	0
2B	84	analyst	50	18	10001010	filler	1	1	0
2B	85	stock	50	1	10100110	filler	1	1	0
2B	85	stock	50	2	01011101	filler	1	1	1
2B	85	stock	50	3	00110101	filler	1	0	0
2B	85	stock	50	4	10101111	target	4	0	0
2B	85	stock	50	5	11011111	target	5	1	1
2B	85	stock	50	6	01010010	filler	1	0	1
2B	85	stock	50	7	11011001	filler	1	1	1
2B	85	stock	50	8	10001010	filler	1	1	0
2B	85	stock	50	9	11001101	filler	1	1	1
2B	85	stock	50	10	10101010	filler	1	1	0
2B	85	stock	50	11	01000000	target	6	0	1
2B	85	stock	50	12	01010101	filler	1	0	0
2B	85	stock	50	13	00001101	filler	1	1	1
2B	85	stock	50	14	01011000	target	3	1	0
2B	85	stock	50	15	10110100	target	2	1	0
2B	85	stock	50	16	01011110	filler	1	1	0
2B	85	stock	50	17	11110010	filler	1	0	1
2B	85	stock	50	18	01111111	target	7	1	1
2B	86	analyst	50	1	01101010	filler	1	1	0
2B	86	analyst	50	2	11111101	filler	1	0	0
2B	86	analyst	50	3	11111010	filler	1	0	1
2B	86	analyst	50	4	01110010	filler	1	1	0
2B	86	analyst	50	5	01010111	target	3	0	0
2B	86	analyst	50	6	11010010	filler	1	1	0
2B	86	analyst	50	7	01000001	filler	1	1	1
2B	86	analyst	50	8	10000000	target	7	1	0
2B	86	analyst	50	9	01010100	target	2	0	1
2B	86	analyst	50	10	00110110	filler	1	1	0
2B	86	analyst	50	11	10000101	filler	1	0	0
2B	86	analyst	50	12	10101111	target	4	0	0
2B	86	analyst	50	13	10101010	filler	1	1	0
2B	86	analyst	50	14	00001101	filler	1	1	1
2B	86	analyst	50	15	00110101	filler	1	0	0
2B	86	analyst	50	16	10001010	filler	1	1	0
2B	86	analyst	50	17	11000000	target	6	1	0
2B	86	analyst	50	18	11011111	target	5	0	0
2B	87	stock	50	1	01000101	filler	1	0	0
2B	87	stock	50	2	10101010	filler	1	1	0
2B	87	stock	50	3	11000110	filler	1	0	1
2B	87	stock	50	4	11111010	filler	1	1	0
2B	87	stock	50	5	10001010	filler	1	0	1
2B	87	stock	50	6	01000000	target	6	1	0
2B	87	stock	50	7	01111111	target	7	0	0
2B	87	stock	50	8	01011101	filler	1	1	1
2B	87	stock	50	9	01000001	filler	1	0	0
2B	87	stock	50	10	11011111	target	5	0	0
2B	87	stock	50	11	10100111	target	3	0	0
2B	87	stock	50	12	11110010	filler	1	0	1
2B	87	stock	50	13	01010000	target	4	1	0
2B	87	stock	50	14	00001101	filler	1	0	0
2B	87	stock	50	15	01001011	target	2	0	0
2B	87	stock	50	16	01010101	filler	1	0	0
2B	87	stock	50	17	10000001	filler	1	0	0
2B	87	stock	50	18	00110110	filler	1	1	0
2B	88	bingo	50	1	01101010	filler	1	1	0
2B	88	bingo	50	2	10000101	filler	1	0	0
2B	88	bingo	50	3	10101111	target	4	0	0
2B	88	bingo	50	4	10000000	target	7	0	1
2B	88	bingo	50	5	10100110	filler	1	1	0
2B	88	bingo	50	6	01011111	target	5	1	1
2B	88	bingo	50	7	00110101	filler	1	0	0
2B	88	bingo	50	8	11111010	filler	1	1	0
2B	88	bingo	50	9	01010100	target	2	1	0
2B	88	bingo	50	10	00110110	filler	1	0	1
2B	88	bingo	50	11	01000001	filler	1	0	0
2B	88	bingo	50	12	10000001	filler	1	0	0
2B	88	bingo	50	13	11111101	filler	1	1	1
2B	88	bingo	50	14	01010101	filler	1	0	0
2B	88	bingo	50	15	01011101	filler	1	1	1
2B	88	bingo	50	16	11110010	filler	1	1	0
2B	88	bingo	50	17	10111111	target	6	1	1
2B	88	bingo	50	18	10100111	target	3	1	1
2B	89	analyst	50	1	10000101	filler	1	1	1
2B	89	analyst	50	2	10101010	filler	1	0	1
2B	89	analyst	50	3	01011111	target	5	1	1
2B	89	analyst	50	4	00101111	target	4	1	1
2B	89	analyst	50	5	11101010	filler	1	1	0
2B	89	analyst	50	6	01000101	filler	1	0	0
2B	89	analyst	50	7	01000000	target	6	0	1
2B	89	analyst	50	8	00110101	filler	1	1	1
2B	89	analyst	50	9	11110010	filler	1	1	0
2B	89	analyst	50	10	11010010	filler	1	0	1
2B	89	analyst	50	11	10110100	target	2	1	0
2B	89	analyst	50	12	00001101	filler	1	1	1
2B	89	analyst	50	13	01010101	filler	1	0	0
2B	89	analyst	50	14	10000000	target	7	1	0
2B	89	analyst	50	15	01011110	filler	1	0	1
2B	89	analyst	50	16	11001101	filler	1	1	1
2B	89	analyst	50	17	01010111	target	3	1	1
2B	89	analyst	50	18	00110110	filler	1	1	0
2B	90	stock	50	1	00001101	filler	1	1	1
2B	90	stock	50	2	11111010	filler	1	0	1
2B	90	stock	50	3	10000101	filler	1	0	0
2B	90	stock	50	4	10111111	target	6	0	0
2B	90	stock	50	5	01010101	filler	1	0	0
2B	90	stock	50	6	10100110	filler	1	1	0
2B	90	stock	50	7	00110110	filler	1	1	0
2B	90	stock	50	8	10101010	filler	1	1	0
2B	90	stock	50	9	11010000	target	4	1	0
2B	90	stock	50	10	10101000	target	3	1	0
2B	90	stock	50	11	11010010	filler	1	1	0
2B	90	stock	50	12	11011111	target	5	0	0
2B	90	stock	50	13	10101011	target	2	0	0
2B	90	stock	50	14	10001010	filler	1	0	1
2B	90	stock	50	15	10000000	target	7	1	0
2B	90	stock	50	16	11000110	filler	1	0	1
2B	90	stock	50	17	11011001	filler	1	1	1
2B	90	stock	50	18	10000001	filler	1	0	0
2B	91	analyst	50	1	01000001	filler	1	0	0
2B	91	analyst	50	2	00111111	target	6	1	1
2B	91	analyst	50	3	00001101	filler	1	0	0
2B	91	analyst	50	4	01011101	filler	1	0	0
2B	91	analyst	50	5	10101011	target	2	0	0
2B	91	analyst	50	6	00101111	target	4	1	1
2B	91	analyst	50	7	01111111	target	7	1	1
2B	91	analyst	50	8	10000001	filler	1	1	1
2B	91	analyst	50	9	10000101	filler	1	1	1
2B	91	analyst	50	10	11010010	filler	1	1	0
2B	91	analyst	50	11	11001101	filler	1	0	0
2B	91	analyst	50	12	10100110	filler	1	1	0
2B	91	analyst	50	13	00110110	filler	1	0	1
2B	91	analyst	50	14	01000101	filler	1	1	1
2B	91	analyst	50	15	10101010	filler	1	1	0
2B	91	analyst	50	16	10101000	target	3	1	0
2B	91	analyst	50	17	11000110	filler	1	0	1
2B	91	analyst	50	18	01011111	target	5	0	0
2B	92	stock	50	1	11111010	filler	1	1	0
2B	92	stock	50	2	11111101	filler	1	1	1
2B	92	stock	50	3	10101111	target	4	1	1
2B	92	stock	50	4	01000001	filler	1	1	1
2B	92	stock	50	5	10101010	filler	1	1	0
2B	92	stock	50	6	10100110	filler	1	1	0
2B	92	stock	50	7	00110110	filler	1	0	1
2B	92	stock	50	8	01010101	filler	1	0	0
2B	92	stock	50	9	10000000	target	7	0	1
2B	92	stock	50	10	00110101	filler	1	0	0
2B	92	stock	50	11	10001010	filler	1	1	0
2B	92	stock	50	12	01001011	target	2	0	0
2B	92	stock	50	13	10100000	target	5	0	1
2B	92	stock	50	14	01011000	target	3	0	1
2B	92	stock	50	15	11101010	filler	1	1	0
2B	92	stock	50	16	10000101	filler	1	0	0
2B	92	stock	50	17	10111111	target	6	1	1
2B	92	stock	50	18	11001101	filler	1	1	1
2B	93	bingo	50	1	01110010	filler	1	1	0
2B	93	bingo	50	2	00111111	target	6	1	1
2B	93	bingo	50	3	10100110	filler	1	0	1
2B	93	bingo	50	4	01111111	target	7	1	1
2B	93	bingo	50	5	00110101	filler	1	0	0
2B	93	bingo	50	6	01010111	target	3	0	0
2B	93	bingo	50	7	01011101	filler	1	1	1
2B	93	bingo	50	8	11011001	filler	1	0	0
2B	93	bingo	50	9	01010000	target	4	0	1
2B	93	bingo	50	10	11001101	filler	1	1	1
2B	93	bingo	50	11	01000101	filler	1	0	0
2B	93	bingo	50	12	01101010	filler	1	1	0
2B	93	bingo	50	13	01011110	filler	1	1	0
2B	93	bingo	50	14	01000001	filler	1	0	0
2B	93	bingo	50	15	00001101	filler	1	0	0
2B	93	bingo	50	16	01001011	target	2	1	1
2B	93	bingo	50	17	01011111	target	5	1	1
2B	93	bingo	50	18	01010010	filler	1	0	1
2B	94	analyst	50	1	11111010	filler	1	1	0
2B	94	analyst	50	2	11010010	filler	1	1	0
2B	94	analyst	50	3	10000000	target	7	0	1
2B	94	analyst	50	4	01011101	filler	1	1	1
2B	94	analyst	50	5	10110100	target	2	1	0
2B	94	analyst	50	6	10000001	filler	1	0	0
2B	94	analyst	50	7	01010010	filler	1	0	1
2B	94	analyst	50	8	01010111	target	3	1	1
2B	94	analyst	50	9	11000110	filler	1	1	0
2B	94	analyst	50	10	00111111	target	6	1	1
2B	94	analyst	50	11	01110010	filler	1	1	0
2B	94	analyst	50	12	00110101	filler	1	1	1
2B	94	analyst	50	13	11110010	filler	1	1	0
2B	94	analyst	50	14	11010000	target	4	0	1
2B	94	analyst	50	15	01011111	target	5	1	1
2B	94	analyst	50	16	00001101	filler	1	0	0
2B	94	analyst	50	17	10000101	filler	1	0	0
2B	94	analyst	50	18	01010101	filler	1	1	1
2B	95	stock	50	1	11000110	filler	1	0	1
2B	95	stock	50	2	10111111	target	6	1	1
2B	95	stock	50	3	11110010	filler	1	0	1
2B	95	stock	50	4	01010101	filler	1	0	0
2B	95	stock	50	5	01000001	filler	1	1	1
2B	95	stock	50	6	10100111	target	3	0	0
2B	95	stock	50	7	01101010	filler	1	0	1
2B	95	stock	50	8	00110110	filler	1	0	1
2B	95	stock	50	9	00101111	target	4	0	0
2B	95	stock	50	10	10101010	filler	1	1	0
2B	95	stock	50	11	01111111	target	7	0	0
2B	95	stock	50	12	00001101	filler	1	1	1
2B	95	stock	50	13	10100110	filler	1	1	0
2B	95	stock	50	14	10101011	target	2	0	0
2B	95	stock	50	15	01011101	filler	1	0	0
2B	95	stock	50	16	00100000	target	5	1	0
2B	95	stock	50	17	01000101	filler	1	1	1
2B	95	stock	50	18	10000101	filler	1	1	1
2B	96	analyst	50	1	11111101	filler	1	1	1
2B	96	analyst	50	2	01010010	filler	1	1	0
2B	96	analyst	50	3	10101000	target	3	0	1
2B	96	analyst	50	4	00111111	target	6	1	1
2B	96	analyst	50	5	11011111	target	5	1	1
2B	96	analyst	50	6	10101011	target	2	0	0
2B	96	analyst	50	7	01000001	filler	1	1	1
2B	96	analyst	50	8	11111010	filler	1	1	0
2B	96	analyst	50	9	11000110	filler	1	1	0
2B	96	analyst	50	10	11011001	filler	1	0	0
2B	96	analyst	50	11	01111111	target	7	0	0
2B	96	analyst	50	12	01011110	filler	1	1	0
2B	96	analyst	50	13	01010000	target	4	1	0
2B	96	analyst	50	14	10000101	filler	1	0	0
2B	96	analyst	50	15	00001101	filler	1	1	1
2B	96	analyst	50	16	11101010	filler	1	1	0
2B	96	analyst	50	17	01110010	filler	1	1	0
2B	96	analyst	50	18	11110010	filler	1	1	0
2B	97	stock	50	1	01101010	filler	1	1	0
2B	97	stock	50	2	10001010	filler	1	1	0
2B	97	stock	50	3	11011111	target	5	0	0
2B	97	stock	50	4	01011101	filler	1	0	0
2B	97	stock	50	5	11010010	filler	1	1	0
2B	97	stock	50	6	10111111	target	6	0	0
2B	97	stock	50	7	01010010	filler	1	1	0
2B	97	stock	50	8	01000001	filler	1	1	1
2B	97	stock	50	9	10110100	target	2	1	0
2B	97	stock	50	10	01111111	target	7	0	0
2B	97	stock	50	11	10100110	filler	1	1	0
2B	97	stock	50	12	11000110	filler	1	1	0
2B	97	stock	50	13	10101111	target	4	0	0
2B	97	stock	50	14	01010111	target	3	0	0
2B	97	stock	50	15	00001101	filler	1	1	1
2B	97	stock	50	16	11001101	filler	1	0	0
2B	97	stock	50	17	11111010	filler	1	0	1
2B	97	stock	50	18	00110101	filler	1	0	0
2B	98	bingo	50	1	10101010	filler	1	1	0
2B	98	bingo	50	2	11111010	filler	1	1	0
2B	98	bingo	50	3	11010010	filler	1	0	1
2B	98	bingo	50	4	01000000	target	6	0	1
2B	98	bingo	50	5	01101010	filler	1	1	0
2B	98	bingo	50	6	01011111	target	5	0	0
2B	98	bingo	50	7	01010101	filler	1	0	0
2B	98	bingo	50	8	10000101	filler	1	0	0
2B	98	bingo	50	9	01011101	filler	1	1	1
2B	98	bingo	50	10	10101000	target	3	1	0
2B	98	bingo	50	11	01000001	filler	1	0	0
2B	98	bingo	50	12	01110010	filler	1	1	0
2B	98	bingo	50	13	11110010	filler	1	1	0
2B	98	bingo	50	14	01111111	target	7	0	0
2B	98	bingo	50	15	10000001	filler	1	0	0
2B	98	bingo	50	16	01010100	target	2	1	0
2B	98	bingo	50	17	00101111	target	4	0	0
2B	98	bingo	50	18	00110110	filler	1	1	0
2B	99	bingo	50	1	00110110	filler	1	0	1
2B	99	bingo	50	2	11000110	filler	1	0	1
2B	99	bingo	50	3	00001101	filler	1	0	0
2B	99	bingo	50	4	11010010	filler	1	1	0
2B	99	bingo	50	5	01010100	target	2	1	0
2B	99	bingo	50	6	10111111	target	6	1	1
2B	99	bingo	50	7	11001101	filler	1	1	1
2B	99	bingo	50	8	01000001	filler	1	0	0
2B	99	bingo	50	9	10101010	filler	1	1	0
2B	99	bingo	50	10	10000001	filler	1	0	0
2B	99	bingo	50	11	01111111	target	7	1	1
2B	99	bingo	50	12	01011101	filler	1	0	0
2B	99	bingo	50	13	11010000	target	4	0	1
2B	99	bingo	50	14	00110101	filler	1	0	0
2B	99	bingo	50	15	11101010	filler	1	1	0
2B	99	bingo	50	16	01010111	target	3	0	0
2B	99	bingo	50	17	10001010	filler	1	1	0
2B	99	bingo	50	18	10100000	target	5	0	1
2B	100	analyst	50	1	11111101	filler	1	1	1
2B	100	analyst	50	2	01010100	target	2	1	0
2B	100	analyst	50	3	11111010	filler	1	0	1
2B	100	analyst	50	4	01011101	filler	1	1	1
2B	100	analyst	50	5	00110110	filler	1	0	1
2B	100	analyst	50	6	10000001	filler	1	0	0
2B	100	analyst	50	7	01000001	filler	1	0	0
2B	100	analyst	50	8	11000110	filler	1	0	1
2B	100	analyst	50	9	00110101	filler	1	0	0
2B	100	analyst	50	10	10111111	target	6	1	1
2B	100	analyst	50	11	00101111	target	4	1	1
2B	100	analyst	50	12	01111111	target	7	1	1
2B	100	analyst	50	13	11010010	filler	1	1	0
2B	100	analyst	50	14	00100000	target	5	0	1
2B	100	analyst	50	15	01000101	filler	1	0	0
2B	100	analyst	50	16	10101010	filler	1	1	0
2B	100	analyst	50	17	10100111	target	3	1	1
2B	100	analyst	50	18	01110010	filler	1	0	1
2B	101	bingo	50	1	11111101	filler	1	1	1
2B	101	bingo	50	2	01011111	target	5	0	0
2B	101	bingo	50	3	10000001	filler	1	1	1
2B	101	bingo	50	4	11110010	filler	1	0	1
2B	101	bingo	50	5	00001101	filler	1	1	1
2B	101	bingo	50	6	10110100	target	2	0	1
2B	101	bingo	50	7	11010000	target	4	1	0
2B	101	bingo	50	8	01000101	filler	1	1	1
2B	101	bingo	50	9	01011000	target	3	1	0
2B	101	bingo	50	10	10000101	filler	1	1	1
2B	101	bingo	50	11	11010010	filler	1	0	1
2B	101	bingo	50	12	11011001	filler	1	0	0
2B	101	bingo	50	13	11001101	filler	1	0	0
2B	101	bingo	50	14	11000000	target	6	1	0
2B	101	bingo	50	15	00110101	filler	1	0	0
2B	101	bingo	50	16	11101010	filler	1	0	1
2B	101	bingo	50	17	10000000	target	7	1	0
2B	101	bingo	50	18	01010101	filler	1	0	0
2B	102	stock	50	1	01110010	filler	1	1	0
2B	102	stock	50	2	10000101	filler	1	1	1
2B	102	stock	50	3	00101111	target	4	1	1
2B	102	stock	50	4	01010101	filler	1	0	0
2B	102	stock	50	5	11101010	filler	1	1	0
2B	102	stock	50	6	01010010	filler	1	1	0
2B	102	stock	50	7	01010111	target	3	0	0
2B	102	stock	50	8	11000110	filler	1	0	1
2B	102	stock	50	9	01011110	filler	1	1	0
2B	102	stock	50	10	01000101	filler	1	0	0
2B	102	stock	50	11	01011111	target	5	0	0
2B	102	stock	50	12	10000001	filler	1	1	1
2B	102	stock	50	13	00110110	filler	1	0	1
2B	102	stock	50	14	11000000	target	6	1	0
2B	102	stock	50	15	00110101	filler	1	0	0
2B	102	stock	50	16	01001011	target	2	0	0
2B	102	stock	50	17	10000000	target	7	1	0
2B	102	stock	50	18	01101010	filler	1	1	0
2B	103	analyst	50	1	11000110	filler	1	0	1
2B	103	analyst	50	2	10000101	filler	1	0	0
2B	103	analyst	50	3	01011111	target	5	0	0
2B	103	analyst	50	4	11010010	filler	1	0	1
2B	103	analyst	50	5	01011101	filler	1	1	1
2B	103	analyst	50	6	10101011	target	2	1	1
2B	103	analyst	50	7	01110010	filler	1	0	1
2B	103	analyst	50	8	10001010	filler	1	0	1
2B	103	analyst	50	9	10000000	target	7	1	0
2B	103	analyst	50	10	00110101	filler	1	1	1
2B	103	analyst	50	11	11011001	filler	1	1	1
2B	103	analyst	50	12	01000101	filler	1	0	0
2B	103	analyst	50	13	01010000	target	4	1	0
2B	103	analyst	50	14	00110110	filler	1	0	1
2B	103	analyst	50	15	01101010	filler	1	1	0
2B	103	analyst	50	16	11000000	target	6	1	0
2B	103	analyst	50	17	01010111	target	3	0	0
2B	103	analyst	50	18	11101010	filler	1	1	0
2B	104	stock	50	1	11000110	filler	1	0	1
2B	104	stock	50	2	00001101	filler	1	1	1
2B	104	stock	50	3	00110101	filler	1	0	0
2B	104	stock	50	4	01011101	filler	1	1	1
2B	104	stock	50	5	10101000	target	3	0	1
2B	104	stock	50	6	11111010	filler	1	1	0
2B	104	stock	50	7	11010010	filler	1	0	1
2B	104	stock	50	8	11011001	filler	1	1	1
2B	104	stock	50	9	01000101	filler	1	0	0
2B	104	stock	50	10	10000000	target	7	0	1
2B	104	stock	50	11	10101010	filler	1	1	0
2B	104	stock	50	12	10100000	target	5	0	1
2B	104	stock	50	13	10111111	target	6	1	1
2B	104	stock	50	14	10101011	target	2	1	1
2B	104	stock	50	15	10001010	filler	1	1	0
2B	104	stock	50	16	01010000	target	4	0	1
2B	104	stock	50	17	11101010	filler	1	1	0
2B	104	stock	50	18	01101010	filler	1	1	0
2B	105	bingo	50	1	01000001	filler	1	0	0
2B	105	bingo	50	2	00101111	target	4	1	1
2B	105	bingo	50	3	11010010	filler	1	1	0
2B	105	bingo	50	4	10000101	filler	1	0	0
2B	105	bingo	50	5	10100000	target	5	0	1
2B	105	bingo	50	6	11011001	filler	1	1	1
2B	105	bingo	50	7	10001010	filler	1	0	1
2B	105	bingo	50	8	11110010	filler	1	1	0
2B	105	bingo	50	9	10101010	filler	1	0	1
2B	105	bingo	50	10	11001101	filler	1	1	1
2B	105	bingo	50	11	10111111	target	6	1	1
2B	105	bingo	50	12	11111101	filler	1	1	1
2B	105	bingo	50	13	01010101	filler	1	0	0
2B	105	bingo	50	14	11101010	filler	1	1	0
2B	105	bingo	50	15	01001011	target	2	0	0
2B	105	bingo	50	16	10100111	target	3	1	1
2B	105	bingo	50	17	10000000	target	7	0	1
2B	105	bingo	50	18	00110101	filler	1	0	0
2B	106	analyst	50	1	01011110	filler	1	0	1
2B	106	analyst	50	2	01001011	target	2	0	0
2B	106	analyst	50	3	00111111	target	6	0	0
2B	106	analyst	50	4	01000001	filler	1	1	1
2B	106	analyst	50	5	01110010	filler	1	1	0
2B	106	analyst	50	6	01011101	filler	1	0	0
2B	106	analyst	50	7	11111101	filler	1	1	1
2B	106	analyst	50	8	10100000	target	5	0	1
2B	106	analyst	50	9	11000110	filler	1	1	0
2B	106	analyst	50	10	01000101	filler	1	1	1
2B	106	analyst	50	11	10000000	target	7	0	1
2B	106	analyst	50	12	10100111	target	3	1	1
2B	106	analyst	50	13	10001010	filler	1	1	0
2B	106	analyst	50	14	01010000	target	4	0	1
2B	106	analyst	50	15	00110110	filler	1	0	1
2B	106	analyst	50	16	11010010	filler	1	1	0
2B	106	analyst	50	17	11011001	filler	1	1	1
2B	106	analyst	50	18	10000101	filler	1	0	0
2B	107	analyst	50	1	01010101	filler	1	0	0
2B	107	analyst	50	2	11101010	filler	1	1	0
2B	107	analyst	50	3	01101010	filler	1	1	0
2B	107	analyst	50	4	10000001	filler	1	1	1
2B	107	analyst	50	5	10000000	target	7	1	0
2B	107	analyst	50	6	11111101	filler	1	1	1
2B	107	analyst	50	7	00101111	target	4	0	0
2B	107	analyst	50	8	01011000	target	3	1	0
2B	107	analyst	50	9	01011110	filler	1	0	1
2B	107	analyst	50	10	11110010	filler	1	0	1
2B	107	analyst	50	11	00111111	target	6	0	0
2B	107	analyst	50	12	11001101	filler	1	0	0
2B	107	analyst	50	13	00110110	filler	1	1	0
2B	107	analyst	50	14	01010100	target	2	1	0
2B	107	analyst	50	15	00100000	target	5	1	0
2B	107	analyst	50	16	00110101	filler	1	0	0
2B	107	analyst	50	17	10101010	filler	1	1	0
2B	107	analyst	50	18	00001101	filler	1	1	1
2B	108	stock	50	1	10101010	filler	1	1	0
2B	108	stock	50	2	11000110	filler	1	0	1
2B	108	stock	50	3	11111010	filler	1	1	0
2B	108	stock	50	4	11010010	filler	1	1	0
2B	108	stock	50	5	10101011	target	2	0	0
2B	108	stock	50	6	10100000	target	5	1	0
2B	108	stock	50	7	11001101	filler	1	1	1
2B	108	stock	50	8	01000101	filler	1	0	0
2B	108	stock	50	9	01010010	filler	1	1	0
2B	108	stock	50	10	10001010	filler	1	0	1
2B	108	stock	50	11	01010101	filler	1	0	0
2B	108	stock	50	12	11110010	filler	1	1	0
2B	108	stock	50	13	11010000	target	4	1	0
2B	108	stock	50	14	10100110	filler	1	0	1
2B	108	stock	50	15	10000000	target	7	0	1
2B	108	stock	50	16	10111111	target	6	0	0
2B	108	stock	50	17	11011001	filler	1	1	1
2B	108	stock	50	18	10101000	target	3	1	0
2B	109	bingo	50	1	10000101	filler	1	1	1
2B	109	bingo	50	2	10100000	target	5	1	0
2B	109	bingo	50	3	11110010	filler	1	1	0
2B	109	bingo	50	4	01111111	target	7	1	1
2B	109	bingo	50	5	00111111	target	6	0	0
2B	109	bingo	50	6	11011001	filler	1	0	0
2B	109	bingo	50	7	10100111	target	3	0	0
2B	109	bingo	50	8	10100110	filler	1	1	0
2B	109	bingo	50	9	10110100	target	2	1	0
2B	109	bingo	50	10	00001101	filler	1	0	0
2B	109	bingo	50	11	11010010	filler	1	0	1
2B	109	bingo	50	12	00110101	filler	1	1	1
2B	109	bingo	50	13	10101010	filler	1	1	0
2B	109	bingo	50	14	11000110	filler	1	0	1
2B	109	bingo	50	15	00110110	filler	1	0	1
2B	109	bingo	50	16	01011101	filler	1	0	0
2B	109	bingo	50	17	01000001	filler	1	0	0
2B	109	bingo	50	18	11010000	target	4	0	1
2B	110	analyst	50	1	11001101	filler	1	1	1
2B	110	analyst	50	2	01010100	target	2	1	0
2B	110	analyst	50	3	00111111	target	6	0	0
2B	110	analyst	50	4	01011000	target	3	1	0
2B	110	analyst	50	5	11010010	filler	1	1	0
2B	110	analyst	50	6	11101010	filler	1	1	0
2B	110	analyst	50	7	00110110	filler	1	0	1
2B	110	analyst	50	8	01010101	filler	1	0	0
2B	110	analyst	50	9	11011111	target	5	1	1
2B	110	analyst	50	10	01011101	filler	1	0	0
2B	110	analyst	50	11	00110101	filler	1	0	0
2B	110	analyst	50	12	01010000	target	4	1	0
2B	110	analyst	50	13	11011001	filler	1	0	0
2B	110	analyst	50	14	11111010	filler	1	0	1
2B	110	analyst	50	15	11000110	filler	1	0	1
2B	110	analyst	50	16	01111111	target	7	1	1
2B	110	analyst	50	17	01101010	filler	1	1	0
2B	110	analyst	50	18	10100110	filler	1	1	0
2B	111	analyst	50	1	00110110	filler	1	1	0
2B	111	analyst	50	2	10000101	filler	1	0	0
2B	111	analyst	50	3	01010101	filler	1	0	0
2B	111	analyst	50	4	11111101	filler	1	1	1
2B	111	analyst	50	5	11000000	target	6	0	1
2B	111	analyst	50	6	10101011	target	2	0	0
2B	111	analyst	50	7	01011111	target	5	1	1
2B	111	analyst	50	8	11110010	filler	1	1	0
2B	111	analyst	50	9	01011101	filler	1	0	0
2B	111	analyst	50	10	11011001	filler	1	0	0
2B	111	analyst	50	11	11010010	filler	1	1	0
2B	111	analyst	50	12	01011110	filler	1	1	0
2B	111	analyst	50	13	01010000	target	4	0	1
2B	111	analyst	50	14	10000001	filler	1	1	1
2B	111	analyst	50	15	10000000	target	7	0	1
2B	111	analyst	50	16	10101010	filler	1	1	0
2B	111	analyst	50	17	10100111	target	3	0	0
2B	111	analyst	50	18	00001101	filler	1	1	1
2B	112	bingo	50	1	01000101	filler	1	1	1
[truncated: 3,419 more rows]

## Sheet: Study 3A
study	participant_id	generator	rate	trial	sequence	type	terminal_streak_length	prediction_raw	prediction_recode
3A	1	bingo	25-50-75	1	01110010	filler	1	30	70
3A	1	bingo	25-50-75	2	11000110	filler	1	48	52
3A	1	bingo	25-50-75	3	10101011	target	2	14	14
3A	1	bingo	25-50-75	4	01011110	filler	1	13	87
3A	1	bingo	25-50-75	5	01010101	filler	1	6	6
3A	1	bingo	25-50-75	6	00110110	filler	1	63	37
3A	1	bingo	25-50-75	7	10101010	filler	1	91	9
3A	1	bingo	25-50-75	8	01011101	filler	1	75	75
3A	1	bingo	25-50-75	9	11101010	filler	1	22	78
3A	1	bingo	25-50-75	10	11010010	filler	1	49	51
3A	1	bingo	25-50-75	11	00100000	target	5	41	59
3A	1	bingo	25-50-75	12	00110101	filler	1	22	22
3A	1	bingo	25-50-75	13	01011000	target	3	76	24
3A	1	bingo	25-50-75	14	10000001	filler	1	11	11
3A	1	bingo	25-50-75	15	01101010	filler	1	79	21
3A	1	bingo	25-50-75	16	00111111	target	6	49	49
3A	1	bingo	25-50-75	17	10000000	target	7	25	75
3A	1	bingo	25-50-75	18	01010000	target	4	63	37
3A	2	bingo	25-50-75	1	01101010	filler	1	49	51
3A	2	bingo	25-50-75	2	01011110	filler	1	78	22
3A	2	bingo	25-50-75	3	10000000	target	7	6	94
3A	2	bingo	25-50-75	4	11010000	target	4	18	82
3A	2	bingo	25-50-75	5	01000101	filler	1	16	16
3A	2	bingo	25-50-75	6	11111010	filler	1	91	9
3A	2	bingo	25-50-75	7	11001101	filler	1	48	48
3A	2	bingo	25-50-75	8	01011101	filler	1	65	65
3A	2	bingo	25-50-75	9	10000001	filler	1	7	7
3A	2	bingo	25-50-75	10	00111111	target	6	96	96
3A	2	bingo	25-50-75	11	11110010	filler	1	79	21
3A	2	bingo	25-50-75	12	10110100	target	2	50	50
3A	2	bingo	25-50-75	13	10100000	target	5	6	94
3A	2	bingo	25-50-75	14	01011000	target	3	13	87
3A	2	bingo	25-50-75	15	11011001	filler	1	58	58
3A	2	bingo	25-50-75	16	00001101	filler	1	26	26
3A	2	bingo	25-50-75	17	01010010	filler	1	37	63
3A	2	bingo	25-50-75	18	00110101	filler	1	41	41
3A	3	bingo	25-50-75	1	01011110	filler	1	62	38
3A	3	bingo	25-50-75	2	10000000	target	7	23	77
3A	3	bingo	25-50-75	3	00110110	filler	1	35	65
3A	3	bingo	25-50-75	4	01000101	filler	1	11	11
3A	3	bingo	25-50-75	5	10001010	filler	1	37	63
3A	3	bingo	25-50-75	6	01000000	target	6	5	95
3A	3	bingo	25-50-75	7	01010010	filler	1	20	80
3A	3	bingo	25-50-75	8	10100000	target	5	65	35
3A	3	bingo	25-50-75	9	01000001	filler	1	2	2
3A	3	bingo	25-50-75	10	01010101	filler	1	54	54
3A	3	bingo	25-50-75	11	11010010	filler	1	44	56
3A	3	bingo	25-50-75	12	10101111	target	4	59	59
3A	3	bingo	25-50-75	13	11110010	filler	1	58	42
3A	3	bingo	25-50-75	14	01011101	filler	1	61	61
3A	3	bingo	25-50-75	15	10101011	target	2	37	37
3A	3	bingo	25-50-75	16	11000110	filler	1	42	58
3A	3	bingo	25-50-75	17	10100111	target	3	56	56
3A	3	bingo	25-50-75	18	01101010	filler	1	56	44
3A	4	bingo	25-50-75	1	11101010	filler	1	51	49
3A	4	bingo	25-50-75	2	10100110	filler	1	51	49
3A	4	bingo	25-50-75	3	01011000	target	3	51	49
3A	4	bingo	25-50-75	4	01011111	target	5	76	76
3A	4	bingo	25-50-75	5	11011001	filler	1	77	77
3A	4	bingo	25-50-75	6	01000001	filler	1	21	21
3A	4	bingo	25-50-75	7	10001010	filler	1	21	79
3A	4	bingo	25-50-75	8	11010010	filler	1	51	49
3A	4	bingo	25-50-75	9	11110010	filler	1	76	24
3A	4	bingo	25-50-75	10	01010010	filler	1	52	48
3A	4	bingo	25-50-75	11	00001101	filler	1	24	24
3A	4	bingo	25-50-75	12	10000000	target	7	19	81
3A	4	bingo	25-50-75	13	11010000	target	4	21	79
3A	4	bingo	25-50-75	14	01001011	target	2	51	51
3A	4	bingo	25-50-75	15	10101010	filler	1	51	49
3A	4	bingo	25-50-75	16	01110010	filler	1	51	49
3A	4	bingo	25-50-75	17	10111111	target	6	76	76
3A	4	bingo	25-50-75	18	01010101	filler	1	51	51
3A	5	bingo	25-50-75	1	10001010	filler	1	13	87
3A	5	bingo	25-50-75	2	01000001	filler	1	0	0
3A	5	bingo	25-50-75	3	11011001	filler	1	98	98
3A	5	bingo	25-50-75	4	11001101	filler	1	59	59
3A	5	bingo	25-50-75	5	11011111	target	5	99	99
3A	5	bingo	25-50-75	6	11111101	filler	1	100	100
3A	5	bingo	25-50-75	7	01011110	filler	1	90	10
3A	5	bingo	25-50-75	8	11000000	target	6	0	100
3A	5	bingo	25-50-75	9	11111010	filler	1	98	2
3A	5	bingo	25-50-75	10	10100111	target	3	94	94
3A	5	bingo	25-50-75	11	11000110	filler	1	53	47
3A	5	bingo	25-50-75	12	11110010	filler	1	62	38
3A	5	bingo	25-50-75	13	01000101	filler	1	16	16
3A	5	bingo	25-50-75	14	00101111	target	4	71	71
3A	5	bingo	25-50-75	15	01110010	filler	1	49	51
3A	5	bingo	25-50-75	16	01010100	target	2	78	22
3A	5	bingo	25-50-75	17	01111111	target	7	100	100
3A	5	bingo	25-50-75	18	01010010	filler	1	44	56
3A	6	bingo	25-50-75	1	01000001	filler	1	23	23
3A	6	bingo	25-50-75	2	11101010	filler	1	50	50
3A	6	bingo	25-50-75	3	00101111	target	4	65	65
3A	6	bingo	25-50-75	4	10100111	target	3	62	62
3A	6	bingo	25-50-75	5	01001011	target	2	50	50
3A	6	bingo	25-50-75	6	00110110	filler	1	49	51
3A	6	bingo	25-50-75	7	01101010	filler	1	49	51
3A	6	bingo	25-50-75	8	11111010	filler	1	74	26
3A	6	bingo	25-50-75	9	11000110	filler	1	50	50
3A	6	bingo	25-50-75	10	00111111	target	6	75	75
3A	6	bingo	25-50-75	11	00001101	filler	1	32	32
3A	6	bingo	25-50-75	12	10000000	target	7	24	76
3A	6	bingo	25-50-75	13	00100000	target	5	24	76
3A	6	bingo	25-50-75	14	10000001	filler	1	24	24
3A	6	bingo	25-50-75	15	01010101	filler	1	48	48
3A	6	bingo	25-50-75	16	01011101	filler	1	65	65
3A	6	bingo	25-50-75	17	01000101	filler	1	33	33
3A	6	bingo	25-50-75	18	10001010	filler	1	34	66
3A	7	bingo	25-50-75	1	01110010	filler	1	76	24
3A	7	bingo	25-50-75	2	01000001	filler	1	80	80
3A	7	bingo	25-50-75	3	00111111	target	6	80	80
3A	7	bingo	25-50-75	4	10101000	target	3	59	41
3A	7	bingo	25-50-75	5	11101010	filler	1	75	25
3A	7	bingo	25-50-75	6	10000000	target	7	25	75
3A	7	bingo	25-50-75	7	11011001	filler	1	78	78
3A	7	bingo	25-50-75	8	01011111	target	5	74	74
3A	7	bingo	25-50-75	9	01000101	filler	1	33	33
3A	7	bingo	25-50-75	10	10000101	filler	1	29	29
3A	7	bingo	25-50-75	11	00110101	filler	1	51	51
3A	7	bingo	25-50-75	12	11010000	target	4	45	55
3A	7	bingo	25-50-75	13	11001101	filler	1	72	72
3A	7	bingo	25-50-75	14	01010010	filler	1	51	49
3A	7	bingo	25-50-75	15	10101010	filler	1	51	49
3A	7	bingo	25-50-75	16	01101010	filler	1	51	49
3A	7	bingo	25-50-75	17	11110010	filler	1	78	22
3A	7	bingo	25-50-75	18	01010100	target	2	51	49
3A	8	bingo	25-50-75	1	11000110	filler	1	66	34
3A	8	bingo	25-50-75	2	01011110	filler	1	28	72
3A	8	bingo	25-50-75	3	01000000	target	6	86	14
3A	8	bingo	25-50-75	4	01000001	filler	1	73	73
3A	8	bingo	25-50-75	5	01101010	filler	1	50	50
3A	8	bingo	25-50-75	6	10101000	target	3	67	33
3A	8	bingo	25-50-75	7	11110010	filler	1	43	57
3A	8	bingo	25-50-75	8	10000001	filler	1	83	83
3A	8	bingo	25-50-75	9	01110010	filler	1	54	46
3A	8	bingo	25-50-75	10	11011111	target	5	14	14
3A	8	bingo	25-50-75	11	00110110	filler	1	48	52
3A	8	bingo	25-50-75	12	10000101	filler	1	67	67
3A	8	bingo	25-50-75	13	00101111	target	4	39	39
3A	8	bingo	25-50-75	14	10101011	target	2	32	32
3A	8	bingo	25-50-75	15	11101010	filler	1	48	52
3A	8	bingo	25-50-75	16	00110101	filler	1	48	48
3A	8	bingo	25-50-75	17	01011101	filler	1	30	30
3A	8	bingo	25-50-75	18	10000000	target	7	92	8
3A	9	bingo	25-50-75	1	11101010	filler	1	50	50
3A	9	bingo	25-50-75	2	01101010	filler	1	50	50
3A	9	bingo	25-50-75	3	10001010	filler	1	11	89
3A	9	bingo	25-50-75	4	01010100	target	2	47	53
3A	9	bingo	25-50-75	5	10000101	filler	1	29	29
3A	9	bingo	25-50-75	6	10101010	filler	1	47	53
3A	9	bingo	25-50-75	7	11110010	filler	1	74	26
3A	9	bingo	25-50-75	8	10100000	target	5	27	73
3A	9	bingo	25-50-75	9	11011001	filler	1	73	73
3A	9	bingo	25-50-75	10	11000110	filler	1	49	51
3A	9	bingo	25-50-75	11	01010000	target	4	24	76
3A	9	bingo	25-50-75	12	10000000	target	7	27	73
3A	9	bingo	25-50-75	13	01010111	target	3	49	49
3A	9	bingo	25-50-75	14	10000001	filler	1	27	27
3A	9	bingo	25-50-75	15	10100110	filler	1	49	51
3A	9	bingo	25-50-75	16	01011101	filler	1	50	50
3A	9	bingo	25-50-75	17	01110010	filler	1	52	48
3A	9	bingo	25-50-75	18	00111111	target	6	75	75
3A	10	bingo	25-50-75	1	01011110	filler	1	85	15
3A	10	bingo	25-50-75	2	00110110	filler	1	44	56
3A	10	bingo	25-50-75	3	01010100	target	2	42	58
3A	10	bingo	25-50-75	4	10000101	filler	1	19	19
3A	10	bingo	25-50-75	5	10100111	target	3	20	20
3A	10	bingo	25-50-75	6	11111010	filler	1	74	26
3A	10	bingo	25-50-75	7	01010010	filler	1	80	20
3A	10	bingo	25-50-75	8	00001101	filler	1	45	45
3A	10	bingo	25-50-75	9	11001101	filler	1	52	52
3A	10	bingo	25-50-75	10	10100110	filler	1	51	49
3A	10	bingo	25-50-75	11	11000110	filler	1	51	49
3A	10	bingo	25-50-75	12	10111111	target	6	26	26
3A	10	bingo	25-50-75	13	10101111	target	4	18	18
3A	10	bingo	25-50-75	14	11110010	filler	1	66	34
3A	10	bingo	25-50-75	15	10000001	filler	1	51	51
3A	10	bingo	25-50-75	16	01010101	filler	1	48	48
3A	10	bingo	25-50-75	17	10000000	target	7	70	30
3A	10	bingo	25-50-75	18	11011111	target	5	40	40
3A	11	bingo	25-50-75	1	10000001	filler	1	73	73
3A	11	bingo	25-50-75	2	01001011	target	2	37	37
3A	11	bingo	25-50-75	3	00001101	filler	1	54	54
3A	11	bingo	25-50-75	4	11101010	filler	1	33	67
3A	11	bingo	25-50-75	5	01000101	filler	1	49	49
3A	11	bingo	25-50-75	6	10100000	target	5	76	24
3A	11	bingo	25-50-75	7	11111010	filler	1	19	81
3A	11	bingo	25-50-75	8	10000101	filler	1	69	69
3A	11	bingo	25-50-75	9	01010101	filler	1	37	37
3A	11	bingo	25-50-75	10	11000000	target	6	60	40
3A	11	bingo	25-50-75	11	01111111	target	7	20	20
3A	11	bingo	25-50-75	12	11010010	filler	1	38	62
3A	11	bingo	25-50-75	13	10100111	target	3	12	12
3A	11	bingo	25-50-75	14	10101111	target	4	40	40
3A	11	bingo	25-50-75	15	00110110	filler	1	63	37
3A	11	bingo	25-50-75	16	11000110	filler	1	51	49
3A	11	bingo	25-50-75	17	01000001	filler	1	79	79
3A	11	bingo	25-50-75	18	11111101	filler	1	21	21
3A	12	bingo	25-50-75	1	11111101	filler	1	100	100
3A	12	bingo	25-50-75	2	10110100	target	2	29	71
3A	12	bingo	25-50-75	3	10000000	target	7	0	100
3A	12	bingo	25-50-75	4	10101111	target	4	100	100
3A	12	bingo	25-50-75	5	11010010	filler	1	33	67
3A	12	bingo	25-50-75	6	00110110	filler	1	70	30
3A	12	bingo	25-50-75	7	00111111	target	6	91	91
3A	12	bingo	25-50-75	8	11101010	filler	1	49	51
3A	12	bingo	25-50-75	9	10000001	filler	1	14	14
3A	12	bingo	25-50-75	10	10000101	filler	1	34	34
3A	12	bingo	25-50-75	11	01010111	target	3	65	65
3A	12	bingo	25-50-75	12	11000110	filler	1	42	58
3A	12	bingo	25-50-75	13	10101010	filler	1	50	50
3A	12	bingo	25-50-75	14	01000001	filler	1	15	15
3A	12	bingo	25-50-75	15	01011111	target	5	81	81
3A	12	bingo	25-50-75	16	01011101	filler	1	70	70
3A	12	bingo	25-50-75	17	00110101	filler	1	51	51
3A	12	bingo	25-50-75	18	11111010	filler	1	75	25
3A	13	bingo	25-50-75	1	11000110	filler	1	35	65
3A	13	bingo	25-50-75	2	11110010	filler	1	77	23
3A	13	bingo	25-50-75	3	00001101	filler	1	90	90
3A	13	bingo	25-50-75	4	11011001	filler	1	40	40
3A	13	bingo	25-50-75	5	10100111	target	3	55	55
3A	13	bingo	25-50-75	6	01011101	filler	1	61	61
3A	13	bingo	25-50-75	7	00110110	filler	1	51	49
3A	13	bingo	25-50-75	8	10000000	target	7	17	83
3A	13	bingo	25-50-75	9	01011111	target	5	71	71
3A	13	bingo	25-50-75	10	01000101	filler	1	38	38
3A	13	bingo	25-50-75	11	11111101	filler	1	93	93
3A	13	bingo	25-50-75	12	01000001	filler	1	13	13
3A	13	bingo	25-50-75	13	10001010	filler	1	29	71
3A	13	bingo	25-50-75	14	01010000	target	4	13	87
3A	13	bingo	25-50-75	15	11000000	target	6	11	89
3A	13	bingo	25-50-75	16	01011110	filler	1	60	40
3A	13	bingo	25-50-75	17	10000101	filler	1	20	20
3A	13	bingo	25-50-75	18	10110100	target	2	41	59
3A	14	bingo	25-50-75	1	01010101	filler	1	0	0
3A	14	bingo	25-50-75	2	10101010	filler	1	100	0
3A	14	bingo	25-50-75	3	00110101	filler	1	45	45
3A	14	bingo	25-50-75	4	01011000	target	3	78	22
3A	14	bingo	25-50-75	5	01110010	filler	1	43	57
3A	14	bingo	25-50-75	6	11110010	filler	1	85	15
3A	14	bingo	25-50-75	7	01000101	filler	1	48	48
3A	14	bingo	25-50-75	8	01000001	filler	1	11	11
3A	14	bingo	25-50-75	9	01101010	filler	1	74	26
3A	14	bingo	25-50-75	10	01010010	filler	1	64	36
3A	14	bingo	25-50-75	11	10101011	target	2	32	32
3A	14	bingo	25-50-75	12	01111111	target	7	100	100
3A	14	bingo	25-50-75	13	10101111	target	4	66	66
3A	14	bingo	25-50-75	14	11101010	filler	1	61	39
3A	14	bingo	25-50-75	15	11011001	filler	1	59	59
3A	14	bingo	25-50-75	16	01011110	filler	1	70	30
3A	14	bingo	25-50-75	17	10100000	target	5	31	69
3A	14	bingo	25-50-75	18	10111111	target	6	79	79
3A	15	bingo	25-50-75	1	01010010	filler	1	29	71
3A	15	bingo	25-50-75	2	01111111	target	7	85	85
3A	15	bingo	25-50-75	3	01011101	filler	1	66	66
3A	15	bingo	25-50-75	4	10001010	filler	1	33	67
3A	15	bingo	25-50-75	5	10101000	target	3	38	62
3A	15	bingo	25-50-75	6	01010101	filler	1	51	51
3A	15	bingo	25-50-75	7	10000101	filler	1	35	35
3A	15	bingo	25-50-75	8	11000000	target	6	21	79
3A	15	bingo	25-50-75	9	01101010	filler	1	49	51
3A	15	bingo	25-50-75	10	00110101	filler	1	49	49
3A	15	bingo	25-50-75	11	00100000	target	5	13	87
3A	15	bingo	25-50-75	12	11010000	target	4	28	72
3A	15	bingo	25-50-75	13	10000001	filler	1	23	23
3A	15	bingo	25-50-75	14	10100110	filler	1	49	51
3A	15	bingo	25-50-75	15	00001101	filler	1	24	24
3A	15	bingo	25-50-75	16	11101010	filler	1	48	52
3A	15	bingo	25-50-75	17	01011110	filler	1	67	33
3A	15	bingo	25-50-75	18	10101011	target	2	49	49
3A	16	bingo	25-50-75	1	10000101	filler	1	17	17
3A	16	bingo	25-50-75	2	01111111	target	7	69	69
3A	16	bingo	25-50-75	3	00111111	target	6	60	60
3A	16	bingo	25-50-75	4	10001010	filler	1	32	68
3A	16	bingo	25-50-75	5	01011111	target	5	20	20
3A	16	bingo	25-50-75	6	11111101	filler	1	43	43
3A	16	bingo	25-50-75	7	11001101	filler	1	49	49
3A	16	bingo	25-50-75	8	01101010	filler	1	53	47
3A	16	bingo	25-50-75	9	11101010	filler	1	49	51
3A	16	bingo	25-50-75	10	11010010	filler	1	49	51
3A	16	bingo	25-50-75	11	01110010	filler	1	48	52
3A	16	bingo	25-50-75	12	00110101	filler	1	40	40
3A	16	bingo	25-50-75	13	01010111	target	3	61	61
3A	16	bingo	25-50-75	14	01000101	filler	1	22	22
3A	16	bingo	25-50-75	15	00001101	filler	1	32	32
3A	16	bingo	25-50-75	16	11111010	filler	1	73	27
3A	16	bingo	25-50-75	17	10101011	target	2	36	36
3A	16	bingo	25-50-75	18	11010000	target	4	34	66
3A	17	bingo	25-50-75	1	11000110	filler	1	100	0
3A	17	bingo	25-50-75	2	11110010	filler	1	100	0
3A	17	bingo	25-50-75	3	10100111	target	3	49	49
3A	17	bingo	25-50-75	4	00001101	filler	1	0	0
3A	17	bingo	25-50-75	5	00110101	filler	1	54	54
3A	17	bingo	25-50-75	6	00101111	target	4	100	100
3A	17	bingo	25-50-75	7	01000000	target	6	0	100
3A	17	bingo	25-50-75	8	01111111	target	7	100	100
3A	17	bingo	25-50-75	9	11111010	filler	1	93	7
3A	17	bingo	25-50-75	10	11111101	filler	1	100	100
3A	17	bingo	25-50-75	11	01101010	filler	1	51	49
3A	17	bingo	25-50-75	12	10100000	target	5	13	87
3A	17	bingo	25-50-75	13	01000101	filler	1	6	6
3A	17	bingo	25-50-75	14	01010101	filler	1	51	51
3A	17	bingo	25-50-75	15	11010010	filler	1	48	52
3A	17	bingo	25-50-75	16	01010100	target	2	48	52
3A	17	bingo	25-50-75	17	10001010	filler	1	26	74
3A	17	bingo	25-50-75	18	10101010	filler	1	48	52
3A	18	bingo	25-50-75	1	01000001	filler	1	4	4
3A	18	bingo	25-50-75	2	01010111	target	3	70	70
3A	18	bingo	25-50-75	3	10101011	target	2	66	66
3A	18	bingo	25-50-75	4	01000101	filler	1	30	30
3A	18	bingo	25-50-75	5	01011110	filler	1	81	19
3A	18	bingo	25-50-75	6	11111101	filler	1	98	98
3A	18	bingo	25-50-75	7	01000000	target	6	3	97
3A	18	bingo	25-50-75	8	01111111	target	7	98	98
3A	18	bingo	25-50-75	9	10101111	target	4	97	97
3A	18	bingo	25-50-75	10	00001101	filler	1	10	10
3A	18	bingo	25-50-75	11	10100110	filler	1	52	48
3A	18	bingo	25-50-75	12	10000101	filler	1	8	8
3A	18	bingo	25-50-75	13	00110110	filler	1	50	50
3A	18	bingo	25-50-75	14	11001101	filler	1	61	61
3A	18	bingo	25-50-75	15	11110010	filler	1	82	18
3A	18	bingo	25-50-75	16	10001010	filler	1	15	85
3A	18	bingo	25-50-75	17	00100000	target	5	3	97
3A	18	bingo	25-50-75	18	11111010	filler	1	92	8
3A	19	bingo	25-50-75	1	01000001	filler	1	13	13
3A	19	bingo	25-50-75	2	10101011	target	2	57	57
3A	19	bingo	25-50-75	3	10000101	filler	1	30	30
3A	19	bingo	25-50-75	4	00110101	filler	1	41	41
3A	19	bingo	25-50-75	5	00110110	filler	1	53	47
3A	19	bingo	25-50-75	6	01000101	filler	1	45	45
3A	19	bingo	25-50-75	7	10000001	filler	1	17	17
3A	19	bingo	25-50-75	8	11010010	filler	1	72	28
3A	19	bingo	25-50-75	9	10100110	filler	1	49	51
3A	19	bingo	25-50-75	10	10101010	filler	1	48	52
3A	19	bingo	25-50-75	11	00001101	filler	1	9	9
3A	19	bingo	25-50-75	12	01110010	filler	1	71	29
3A	19	bingo	25-50-75	13	10101000	target	3	42	58
3A	19	bingo	25-50-75	14	10101111	target	4	58	58
3A	19	bingo	25-50-75	15	11111010	filler	1	89	11
3A	19	bingo	25-50-75	16	10000000	target	7	8	92
3A	19	bingo	25-50-75	17	01000000	target	6	28	72
3A	19	bingo	25-50-75	18	00100000	target	5	18	82
3A	20	bingo	25-50-75	1	01011101	filler	1	86	86
3A	20	bingo	25-50-75	2	10101010	filler	1	52	48
3A	20	bingo	25-50-75	3	00001101	filler	1	19	19
3A	20	bingo	25-50-75	4	11011111	target	5	97	97
3A	20	bingo	25-50-75	5	11111101	filler	1	97	97
3A	20	bingo	25-50-75	6	01111111	target	7	100	100
3A	20	bingo	25-50-75	7	11010010	filler	1	49	51
3A	20	bingo	25-50-75	8	01101010	filler	1	50	50
3A	20	bingo	25-50-75	9	01000001	filler	1	14	14
3A	20	bingo	25-50-75	10	10001010	filler	1	28	72
3A	20	bingo	25-50-75	11	01010101	filler	1	48	48
3A	20	bingo	25-50-75	12	10100110	filler	1	49	51
3A	20	bingo	25-50-75	13	01011000	target	3	29	71
3A	20	bingo	25-50-75	14	11010000	target	4	22	78
3A	20	bingo	25-50-75	15	01011110	filler	1	86	14
3A	20	bingo	25-50-75	16	01010100	target	2	22	78
3A	20	bingo	25-50-75	17	10111111	target	6	97	97
3A	20	bingo	25-50-75	18	01000101	filler	1	22	22
3A	21	bingo	25-50-75	1	01101010	filler	1	53	47
3A	21	bingo	25-50-75	2	10111111	target	6	86	86
3A	21	bingo	25-50-75	3	00110110	filler	1	50	50
3A	21	bingo	25-50-75	4	11011001	filler	1	70	70
3A	21	bingo	25-50-75	5	10101010	filler	1	35	65
3A	21	bingo	25-50-75	6	11010010	filler	1	50	50
3A	21	bingo	25-50-75	7	10000000	target	7	11	89
3A	21	bingo	25-50-75	8	01011101	filler	1	66	66
3A	21	bingo	25-50-75	9	01010111	target	3	74	74
3A	21	bingo	25-50-75	10	11111101	filler	1	83	83
3A	21	bingo	25-50-75	11	01010010	filler	1	21	79
3A	21	bingo	25-50-75	12	01010100	target	2	30	70
3A	21	bingo	25-50-75	13	10100110	filler	1	51	49
3A	21	bingo	25-50-75	14	01011110	filler	1	75	25
3A	21	bingo	25-50-75	15	00101111	target	4	72	72
3A	21	bingo	25-50-75	16	11011111	target	5	92	92
3A	21	bingo	25-50-75	17	00110101	filler	1	51	51
3A	21	bingo	25-50-75	18	01000001	filler	1	8	8
3A	22	bingo	25-50-75	1	11111101	filler	1	75	75
3A	22	bingo	25-50-75	2	00110110	filler	1	49	51
3A	22	bingo	25-50-75	3	11111010	filler	1	78	22
3A	22	bingo	25-50-75	4	00110101	filler	1	52	52
3A	22	bingo	25-50-75	5	01011101	filler	1	61	61
3A	22	bingo	25-50-75	6	01101010	filler	1	51	49
3A	22	bingo	25-50-75	7	10000000	target	7	20	80
3A	22	bingo	25-50-75	8	10101000	target	3	49	51
3A	22	bingo	25-50-75	9	01000001	filler	1	19	19
3A	22	bingo	25-50-75	10	00001101	filler	1	24	24
3A	22	bingo	25-50-75	11	11011111	target	5	73	73
3A	22	bingo	25-50-75	12	10110100	target	2	51	49
3A	22	bingo	25-50-75	13	11110010	filler	1	73	27
3A	22	bingo	25-50-75	14	00101111	target	4	72	72
3A	22	bingo	25-50-75	15	10111111	target	6	74	74
3A	22	bingo	25-50-75	16	11010010	filler	1	52	48
3A	22	bingo	25-50-75	17	11000110	filler	1	52	48
3A	22	bingo	25-50-75	18	01010010	filler	1	49	51
3A	23	bingo	25-50-75	1	11111101	filler	1	68	68
3A	23	bingo	25-50-75	2	10001010	filler	1	32	68
3A	23	bingo	25-50-75	3	01111111	target	7	80	80
3A	23	bingo	25-50-75	4	11001101	filler	1	48	48
3A	23	bingo	25-50-75	5	10000001	filler	1	17	17
3A	23	bingo	25-50-75	6	01110010	filler	1	52	48
3A	23	bingo	25-50-75	7	11000110	filler	1	48	52
3A	23	bingo	25-50-75	8	01010111	target	3	48	48
3A	23	bingo	25-50-75	9	01010010	filler	1	46	54
3A	23	bingo	25-50-75	10	00100000	target	5	25	75
3A	23	bingo	25-50-75	11	11010010	filler	1	49	51
3A	23	bingo	25-50-75	12	10100110	filler	1	32	68
3A	23	bingo	25-50-75	13	00101111	target	4	23	23
3A	23	bingo	25-50-75	14	11111010	filler	1	68	32
3A	23	bingo	25-50-75	15	10110100	target	2	46	54
3A	23	bingo	25-50-75	16	00111111	target	6	76	76
3A	23	bingo	25-50-75	17	01101010	filler	1	47	53
3A	23	bingo	25-50-75	18	01000101	filler	1	21	21
3A	24	bingo	25-50-75	1	11110010	filler	1	74	26
3A	24	bingo	25-50-75	2	01000101	filler	1	7	7
3A	24	bingo	25-50-75	3	11111101	filler	1	91	91
3A	24	bingo	25-50-75	4	11001101	filler	1	53	53
3A	24	bingo	25-50-75	5	01011110	filler	1	68	32
3A	24	bingo	25-50-75	6	01010101	filler	1	51	51
3A	24	bingo	25-50-75	7	11111010	filler	1	88	12
3A	24	bingo	25-50-75	8	10110100	target	2	66	34
3A	24	bingo	25-50-75	9	01011111	target	5	85	85
3A	24	bingo	25-50-75	10	01111111	target	7	99	99
3A	24	bingo	25-50-75	11	00110101	filler	1	53	53
3A	24	bingo	25-50-75	12	10001010	filler	1	31	69
3A	24	bingo	25-50-75	13	11010010	filler	1	51	49
3A	24	bingo	25-50-75	14	01101010	filler	1	51	49
3A	24	bingo	25-50-75	15	00101111	target	4	67	67
3A	24	bingo	25-50-75	16	10101010	filler	1	49	51
3A	24	bingo	25-50-75	17	01011000	target	3	36	64
3A	24	bingo	25-50-75	18	11000000	target	6	21	79
3A	25	bingo	25-50-75	1	00110110	filler	1	16	84
3A	25	bingo	25-50-75	2	11010000	target	4	8	92
3A	25	bingo	25-50-75	3	00110101	filler	1	54	54
3A	25	bingo	25-50-75	4	01011101	filler	1	81	81
3A	25	bingo	25-50-75	5	00100000	target	5	27	73
3A	25	bingo	25-50-75	6	10101011	target	2	21	21
3A	25	bingo	25-50-75	7	11110010	filler	1	73	27
3A	25	bingo	25-50-75	8	01011110	filler	1	76	24
3A	25	bingo	25-50-75	9	10000101	filler	1	35	35
3A	25	bingo	25-50-75	10	01010111	target	3	53	53
3A	25	bingo	25-50-75	11	01110010	filler	1	70	30
3A	25	bingo	25-50-75	12	11101010	filler	1	38	62
3A	25	bingo	25-50-75	13	01000101	filler	1	23	23
3A	25	bingo	25-50-75	14	10100110	filler	1	74	26
3A	25	bingo	25-50-75	15	10101010	filler	1	35	65
3A	25	bingo	25-50-75	16	01000000	target	6	6	94
3A	25	bingo	25-50-75	17	11111010	filler	1	21	79
3A	25	bingo	25-50-75	18	01111111	target	7	89	89
3A	26	analyst	25-50-75	1	01010010	filler	1	86	14
3A	26	analyst	25-50-75	2	10101010	filler	1	100	0
3A	26	analyst	25-50-75	3	01111111	target	7	73	73
3A	26	analyst	25-50-75	4	11010000	target	4	53	47
3A	26	analyst	25-50-75	5	10101011	target	2	52	52
3A	26	analyst	25-50-75	6	00001101	filler	1	32	32
3A	26	analyst	25-50-75	7	10100000	target	5	25	75
3A	26	analyst	25-50-75	8	11010010	filler	1	52	48
3A	26	analyst	25-50-75	9	10000101	filler	1	20	20
3A	26	analyst	25-50-75	10	11110010	filler	1	68	32
3A	26	analyst	25-50-75	11	10001010	filler	1	15	85
3A	26	analyst	25-50-75	12	10000001	filler	1	13	13
3A	26	analyst	25-50-75	13	10111111	target	6	80	80
3A	26	analyst	25-50-75	14	01010111	target	3	49	49
3A	26	analyst	25-50-75	15	01011101	filler	1	67	67
3A	26	analyst	25-50-75	16	11101010	filler	1	48	52
3A	26	analyst	25-50-75	17	01101010	filler	1	49	51
3A	26	analyst	25-50-75	18	01000101	filler	1	17	17
3A	27	analyst	25-50-75	1	00001101	filler	1	68	68
3A	27	analyst	25-50-75	2	11011001	filler	1	91	91
3A	27	analyst	25-50-75	3	11011111	target	5	7	7
3A	27	analyst	25-50-75	4	01010111	target	3	10	10
3A	27	analyst	25-50-75	5	01011101	filler	1	69	69
3A	27	analyst	25-50-75	6	11010010	filler	1	50	50
3A	27	analyst	25-50-75	7	10001010	filler	1	24	76
3A	27	analyst	25-50-75	8	01010010	filler	1	49	51
3A	27	analyst	25-50-75	9	11110010	filler	1	70	30
3A	27	analyst	25-50-75	10	11001101	filler	1	69	69
3A	27	analyst	25-50-75	11	11000110	filler	1	50	50
3A	27	analyst	25-50-75	12	10101011	target	2	71	71
3A	27	analyst	25-50-75	13	10000000	target	7	16	84
3A	27	analyst	25-50-75	14	10111111	target	6	78	78
3A	27	analyst	25-50-75	15	01101010	filler	1	51	49
3A	27	analyst	25-50-75	16	11111010	filler	1	75	25
3A	27	analyst	25-50-75	17	11010000	target	4	37	63
3A	27	analyst	25-50-75	18	01011110	filler	1	65	35
3A	28	analyst	25-50-75	1	01011101	filler	1	79	79
3A	28	analyst	25-50-75	2	01011111	target	5	97	97
3A	28	analyst	25-50-75	3	01111111	target	7	100	100
3A	28	analyst	25-50-75	4	10001010	filler	1	8	92
3A	28	analyst	25-50-75	5	10000001	filler	1	3	3
3A	28	analyst	25-50-75	6	01000101	filler	1	15	15
3A	28	analyst	25-50-75	7	11000110	filler	1	51	49
3A	28	analyst	25-50-75	8	11001101	filler	1	81	81
3A	28	analyst	25-50-75	9	00110101	filler	1	49	49
3A	28	analyst	25-50-75	10	01010000	target	4	12	88
3A	28	analyst	25-50-75	11	01010101	filler	1	32	32
3A	28	analyst	25-50-75	12	00110110	filler	1	49	51
3A	28	analyst	25-50-75	13	10111111	target	6	94	94
3A	28	analyst	25-50-75	14	01010111	target	3	55	55
3A	28	analyst	25-50-75	15	11010010	filler	1	52	48
3A	28	analyst	25-50-75	16	00001101	filler	1	23	23
3A	28	analyst	25-50-75	17	01011110	filler	1	64	36
3A	28	analyst	25-50-75	18	10110100	target	2	51	49
3A	29	analyst	25-50-75	1	11010010	filler	1	50	50
3A	29	analyst	25-50-75	2	01011101	filler	1	48	48
3A	29	analyst	25-50-75	3	11010000	target	4	18	82
3A	29	analyst	25-50-75	4	01011000	target	3	87	13
3A	29	analyst	25-50-75	5	10111111	target	6	54	54
3A	29	analyst	25-50-75	6	00110101	filler	1	24	24
3A	29	analyst	25-50-75	7	11111101	filler	1	55	55
3A	29	analyst	25-50-75	8	11111010	filler	1	93	7
3A	29	analyst	25-50-75	9	11110010	filler	1	41	59
3A	29	analyst	25-50-75	10	01101010	filler	1	86	14
3A	29	analyst	25-50-75	11	01111111	target	7	63	63
3A	29	analyst	25-50-75	12	10000101	filler	1	14	14
3A	29	analyst	25-50-75	13	01010101	filler	1	76	76
3A	29	analyst	25-50-75	14	01011111	target	5	65	65
3A	29	analyst	25-50-75	15	10101011	target	2	35	35
3A	29	analyst	25-50-75	16	11011001	filler	1	71	71
3A	29	analyst	25-50-75	17	01010010	filler	1	49	51
3A	29	analyst	25-50-75	18	10101010	filler	1	86	14
3A	30	analyst	25-50-75	1	11000110	filler	1	14	86
3A	30	analyst	25-50-75	2	11011111	target	5	90	90
3A	30	analyst	25-50-75	3	11010010	filler	1	21	79
3A	30	analyst	25-50-75	4	11000000	target	6	3	97
3A	30	analyst	25-50-75	5	01010010	filler	1	44	56
3A	30	analyst	25-50-75	6	10101010	filler	1	50	50
3A	30	analyst	25-50-75	7	10110100	target	2	61	39
3A	30	analyst	25-50-75	8	10100110	filler	1	41	59
3A	30	analyst	25-50-75	9	11010000	target	4	16	84
3A	30	analyst	25-50-75	10	11101010	filler	1	61	39
3A	30	analyst	25-50-75	11	01011000	target	3	12	88
3A	30	analyst	25-50-75	12	00001101	filler	1	14	14
3A	30	analyst	25-50-75	13	01000101	filler	1	13	13
3A	30	analyst	25-50-75	14	11001101	filler	1	57	57
3A	30	analyst	25-50-75	15	11011001	filler	1	70	70
3A	30	analyst	25-50-75	16	00110110	filler	1	52	48
3A	30	analyst	25-50-75	17	10000000	target	7	3	97
3A	30	analyst	25-50-75	18	11111101	filler	1	92	92
3A	31	analyst	25-50-75	1	10101010	filler	1	100	0
3A	31	analyst	25-50-75	2	11011001	filler	1	77	77
3A	31	analyst	25-50-75	3	10100110	filler	1	69	31
3A	31	analyst	25-50-75	4	01010101	filler	1	26	26
3A	31	analyst	25-50-75	5	10000001	filler	1	25	25
3A	31	analyst	25-50-75	6	11001101	filler	1	49	49
3A	31	analyst	25-50-75	7	01000001	filler	1	32	32
3A	31	analyst	25-50-75	8	00111111	target	6	74	74
3A	31	analyst	25-50-75	9	01000101	filler	1	28	28
3A	31	analyst	25-50-75	10	01111111	target	7	83	83
3A	31	analyst	25-50-75	11	01011110	filler	1	74	26
3A	31	analyst	25-50-75	12	11000110	filler	1	65	35
3A	31	analyst	25-50-75	13	11111101	filler	1	87	87
3A	31	analyst	25-50-75	14	11011111	target	5	93	93
3A	31	analyst	25-50-75	15	01010100	target	2	68	32
3A	31	analyst	25-50-75	16	01011000	target	3	40	60
3A	31	analyst	25-50-75	17	10000101	filler	1	14	14
3A	31	analyst	25-50-75	18	01010000	target	4	26	74
3A	32	analyst	25-50-75	1	01011110	filler	1	67	33
3A	32	analyst	25-50-75	2	10000001	filler	1	5	5
3A	32	analyst	25-50-75	3	11111010	filler	1	93	7
3A	32	analyst	25-50-75	4	11000110	filler	1	47	53
3A	32	analyst	25-50-75	5	10000000	target	7	0	100
3A	32	analyst	25-50-75	6	10101010	filler	1	39	61
3A	32	analyst	25-50-75	7	11010010	filler	1	48	52
3A	32	analyst	25-50-75	8	10001010	filler	1	29	71
3A	32	analyst	25-50-75	9	11010000	target	4	23	77
3A	32	analyst	25-50-75	10	11011111	target	5	91	91
3A	32	analyst	25-50-75	11	01000001	filler	1	14	14
3A	32	analyst	25-50-75	12	10101000	target	3	30	70
3A	32	analyst	25-50-75	13	01010100	target	2	43	57
3A	32	analyst	25-50-75	14	00110101	filler	1	50	50
3A	32	analyst	25-50-75	15	11111101	filler	1	97	97
3A	32	analyst	25-50-75	16	11110010	filler	1	85	15
3A	32	analyst	25-50-75	17	01000000	target	6	1	99
3A	32	analyst	25-50-75	18	00110110	filler	1	50	50
3A	33	analyst	25-50-75	1	00001101	filler	1	27	27
3A	33	analyst	25-50-75	2	10000000	target	7	28	72
3A	33	analyst	25-50-75	3	01011101	filler	1	63	63
3A	33	analyst	25-50-75	4	11010000	target	4	35	65
3A	33	analyst	25-50-75	5	11000110	filler	1	49	51
3A	33	analyst	25-50-75	6	11111010	filler	1	75	25
3A	33	analyst	25-50-75	7	00110110	filler	1	49	51
3A	33	analyst	25-50-75	8	01101010	filler	1	50	50
3A	33	analyst	25-50-75	9	01010111	target	3	60	60
3A	33	analyst	25-50-75	10	01000101	filler	1	31	31
3A	33	analyst	25-50-75	11	10100110	filler	1	50	50
3A	33	analyst	25-50-75	12	01000001	filler	1	25	25
3A	33	analyst	25-50-75	13	11010010	filler	1	49	51
3A	33	analyst	25-50-75	14	11001101	filler	1	62	62
3A	33	analyst	25-50-75	15	01011111	target	5	75	75
3A	33	analyst	25-50-75	16	01000000	target	6	25	75
3A	33	analyst	25-50-75	17	01010100	target	2	38	62
3A	33	analyst	25-50-75	18	00110101	filler	1	49	49
3A	34	analyst	25-50-75	1	11111101	filler	1	80	80
3A	34	analyst	25-50-75	2	10101011	target	2	18	18
3A	34	analyst	25-50-75	3	01011101	filler	1	51	51
3A	34	analyst	25-50-75	4	11101010	filler	1	53	47
3A	34	analyst	25-50-75	5	10101000	target	3	31	69
3A	34	analyst	25-50-75	6	01010010	filler	1	52	48
3A	34	analyst	25-50-75	7	00110110	filler	1	60	40
3A	34	analyst	25-50-75	8	01110010	filler	1	40	60
3A	34	analyst	25-50-75	9	10100000	target	5	11	89
3A	34	analyst	25-50-75	10	01111111	target	7	88	88
3A	34	analyst	25-50-75	11	01011110	filler	1	60	40
3A	34	analyst	25-50-75	12	01000101	filler	1	29	29
3A	34	analyst	25-50-75	13	11000000	target	6	5	95
3A	34	analyst	25-50-75	14	01000001	filler	1	14	14
3A	34	analyst	25-50-75	15	00101111	target	4	67	67
3A	34	analyst	25-50-75	16	01101010	filler	1	46	54
3A	34	analyst	25-50-75	17	11000110	filler	1	42	58
3A	34	analyst	25-50-75	18	11111010	filler	1	31	69
3A	35	analyst	25-50-75	1	11111010	filler	1	82	18
3A	35	analyst	25-50-75	2	01010000	target	4	9	91
3A	35	analyst	25-50-75	3	10100000	target	5	3	97
3A	35	analyst	25-50-75	4	10100110	filler	1	50	50
3A	35	analyst	25-50-75	5	10001010	filler	1	6	94
3A	35	analyst	25-50-75	6	10000101	filler	1	3	3
3A	35	analyst	25-50-75	7	10000001	filler	1	2	2
3A	35	analyst	25-50-75	8	01000101	filler	1	11	11
3A	35	analyst	25-50-75	9	00110110	filler	1	50	50
3A	35	analyst	25-50-75	10	01010111	target	3	84	84
3A	35	analyst	25-50-75	11	10110100	target	2	78	22
3A	35	analyst	25-50-75	12	01111111	target	7	97	97
3A	35	analyst	25-50-75	13	11101010	filler	1	84	16
3A	35	analyst	25-50-75	14	01101010	filler	1	51	49
3A	35	analyst	25-50-75	15	01000001	filler	1	9	9
3A	35	analyst	25-50-75	16	00110101	filler	1	50	50
3A	35	analyst	25-50-75	17	10111111	target	6	94	94
3A	35	analyst	25-50-75	18	11011001	filler	1	76	76
3A	36	analyst	25-50-75	1	00110101	filler	1	74	74
3A	36	analyst	25-50-75	2	01000101	filler	1	6	6
3A	36	analyst	25-50-75	3	01111111	target	7	75	75
3A	36	analyst	25-50-75	4	11111010	filler	1	75	25
3A	36	analyst	25-50-75	5	11010010	filler	1	50	50
3A	36	analyst	25-50-75	6	11110010	filler	1	70	30
3A	36	analyst	25-50-75	7	01011111	target	5	82	82
3A	36	analyst	25-50-75	8	11011001	filler	1	59	59
3A	36	analyst	25-50-75	9	01000001	filler	1	25	25
3A	36	analyst	25-50-75	10	01011110	filler	1	71	29
3A	36	analyst	25-50-75	11	10101010	filler	1	48	52
3A	36	analyst	25-50-75	12	00111111	target	6	81	81
3A	36	analyst	25-50-75	13	00101111	target	4	71	71
3A	36	analyst	25-50-75	14	10000001	filler	1	9	9
3A	36	analyst	25-50-75	15	10110100	target	2	48	52
3A	36	analyst	25-50-75	16	01010101	filler	1	50	50
3A	36	analyst	25-50-75	17	10001010	filler	1	33	67
3A	36	analyst	25-50-75	18	10101000	target	3	36	64
3A	37	analyst	25-50-75	1	00110101	filler	1	53	53
3A	37	analyst	25-50-75	2	00101111	target	4	68	68
3A	37	analyst	25-50-75	3	01000101	filler	1	40	40
3A	37	analyst	25-50-75	4	10110100	target	2	49	51
3A	37	analyst	25-50-75	5	11000110	filler	1	43	57
3A	37	analyst	25-50-75	6	01011101	filler	1	62	62
3A	37	analyst	25-50-75	7	01110010	filler	1	62	38
3A	37	analyst	25-50-75	8	10000001	filler	1	9	9
3A	37	analyst	25-50-75	9	11111101	filler	1	90	90
3A	37	analyst	25-50-75	10	10111111	target	6	80	80
3A	37	analyst	25-50-75	11	01011000	target	3	32	68
3A	37	analyst	25-50-75	12	01010010	filler	1	37	63
3A	37	analyst	25-50-75	13	01010101	filler	1	52	52
3A	37	analyst	25-50-75	14	10100110	filler	1	44	56
3A	37	analyst	25-50-75	15	01000001	filler	1	22	22
3A	37	analyst	25-50-75	16	11011111	target	5	84	84
3A	37	analyst	25-50-75	17	01111111	target	7	92	92
3A	37	analyst	25-50-75	18	11110010	filler	1	51	49
3A	38	analyst	25-50-75	1	11011001	filler	1	66	66
3A	38	analyst	25-50-75	2	01010101	filler	1	51	51
3A	38	analyst	25-50-75	3	11001101	filler	1	88	88
3A	38	analyst	25-50-75	4	10000000	target	7	15	85
3A	38	analyst	25-50-75	5	01010100	target	2	21	79
3A	38	analyst	25-50-75	6	10000101	filler	1	27	27
3A	38	analyst	25-50-75	7	11111101	filler	1	83	83
3A	38	analyst	25-50-75	8	11000000	target	6	15	85
3A	38	analyst	25-50-75	9	10100110	filler	1	47	53
3A	38	analyst	25-50-75	10	01000001	filler	1	15	15
3A	38	analyst	25-50-75	11	11010010	filler	1	51	49
3A	38	analyst	25-50-75	12	10001010	filler	1	24	76
3A	38	analyst	25-50-75	13	11011111	target	5	97	97
3A	38	analyst	25-50-75	14	00001101	filler	1	48	48
3A	38	analyst	25-50-75	15	01010111	target	3	83	83
3A	38	analyst	25-50-75	16	10000001	filler	1	16	16
3A	38	analyst	25-50-75	17	00101111	target	4	80	80
3A	38	analyst	25-50-75	18	00110101	filler	1	50	50
3A	39	analyst	25-50-75	1	00110101	filler	1	50	50
3A	39	analyst	25-50-75	2	00001101	filler	1	100	100
3A	39	analyst	25-50-75	3	01010000	target	4	16	84
3A	39	analyst	25-50-75	4	10101011	target	2	70	70
3A	39	analyst	25-50-75	5	11111101	filler	1	73	73
3A	39	analyst	25-50-75	6	11101010	filler	1	59	41
3A	39	analyst	25-50-75	7	11010010	filler	1	49	51
3A	39	analyst	25-50-75	8	11110010	filler	1	53	47
3A	39	analyst	25-50-75	9	11000110	filler	1	49	51
3A	39	analyst	25-50-75	10	01010111	target	3	59	59
3A	39	analyst	25-50-75	11	10000101	filler	1	38	38
3A	39	analyst	25-50-75	12	10111111	target	6	88	88
3A	39	analyst	25-50-75	13	01010010	filler	1	38	62
3A	39	analyst	25-50-75	14	10001010	filler	1	35	65
3A	39	analyst	25-50-75	15	01111111	target	7	86	86
3A	39	analyst	25-50-75	16	10000001	filler	1	11	11
3A	39	analyst	25-50-75	17	01110010	filler	1	50	50
3A	39	analyst	25-50-75	18	11011111	target	5	89	89
3A	40	analyst	25-50-75	1	11110010	filler	1	70	30
3A	40	analyst	25-50-75	2	11111101	filler	1	91	91
3A	40	analyst	25-50-75	3	11011001	filler	1	46	46
3A	40	analyst	25-50-75	4	11000110	filler	1	29	71
3A	40	analyst	25-50-75	5	01001011	target	2	24	24
3A	40	analyst	25-50-75	6	01010010	filler	1	10	90
3A	40	analyst	25-50-75	7	01000001	filler	1	22	22
3A	40	analyst	25-50-75	8	01011101	filler	1	58	58
3A	40	analyst	25-50-75	9	01010000	target	4	32	68
3A	40	analyst	25-50-75	10	10100111	target	3	61	61
3A	40	analyst	25-50-75	11	01101010	filler	1	50	50
3A	40	analyst	25-50-75	12	00100000	target	5	9	91
3A	40	analyst	25-50-75	13	10000000	target	7	1	99
3A	40	analyst	25-50-75	14	01010101	filler	1	42	42
3A	40	analyst	25-50-75	15	01011110	filler	1	80	20
3A	40	analyst	25-50-75	16	11000000	target	6	23	77
3A	40	analyst	25-50-75	17	11001101	filler	1	54	54
3A	40	analyst	25-50-75	18	10101010	filler	1	46	54
3A	41	analyst	25-50-75	1	01011101	filler	1	86	86
3A	41	analyst	25-50-75	2	11001101	filler	1	88	88
3A	41	analyst	25-50-75	3	01010010	filler	1	90	10
3A	41	analyst	25-50-75	4	10001010	filler	1	55	45
3A	41	analyst	25-50-75	5	11010010	filler	1	51	49
3A	41	analyst	25-50-75	6	00110101	filler	1	63	63
3A	41	analyst	25-50-75	7	01000101	filler	1	32	32
3A	41	analyst	25-50-75	8	11111101	filler	1	96	96
3A	41	analyst	25-50-75	9	01010000	target	4	12	88
3A	41	analyst	25-50-75	10	10000101	filler	1	29	29
3A	41	analyst	25-50-75	11	01000000	target	6	22	78
3A	41	analyst	25-50-75	12	01111111	target	7	96	96
3A	41	analyst	25-50-75	13	11111010	filler	1	84	16
3A	41	analyst	25-50-75	14	00100000	target	5	15	85
3A	41	analyst	25-50-75	15	01010111	target	3	72	72
3A	41	analyst	25-50-75	16	01010100	target	2	17	83
3A	41	analyst	25-50-75	17	10000001	filler	1	6	6
3A	41	analyst	25-50-75	18	10100110	filler	1	36	64
3A	42	analyst	25-50-75	1	01101010	filler	1	72	28
3A	42	analyst	25-50-75	2	11010010	filler	1	58	42
3A	42	analyst	25-50-75	3	01000000	target	6	9	91
3A	42	analyst	25-50-75	4	00110110	filler	1	75	25
3A	42	analyst	25-50-75	5	11101010	filler	1	97	3
3A	42	analyst	25-50-75	6	01011110	filler	1	9	91
3A	42	analyst	25-50-75	7	01000101	filler	1	20	20
3A	42	analyst	25-50-75	8	10000000	target	7	28	72
3A	42	analyst	25-50-75	9	00101111	target	4	61	61
3A	42	analyst	25-50-75	10	10110100	target	2	52	48
3A	42	analyst	25-50-75	11	01011101	filler	1	78	78
3A	42	analyst	25-50-75	12	01011000	target	3	14	86
3A	42	analyst	25-50-75	13	01000001	filler	1	40	40
3A	42	analyst	25-50-75	14	11111101	filler	1	96	96
3A	42	analyst	25-50-75	15	00001101	filler	1	0	0
3A	42	analyst	25-50-75	16	11111010	filler	1	98	2
3A	42	analyst	25-50-75	17	00100000	target	5	5	95
3A	42	analyst	25-50-75	18	10001010	filler	1	14	86
3A	43	analyst	25-50-75	1	11011001	filler	1	63	63
3A	43	analyst	25-50-75	2	10111111	target	6	86	86
3A	43	analyst	25-50-75	3	01010000	target	4	32	68
3A	43	analyst	25-50-75	4	01001011	target	2	54	54
3A	43	analyst	25-50-75	5	01011110	filler	1	72	28
3A	43	analyst	25-50-75	6	11111101	filler	1	95	95
3A	43	analyst	25-50-75	7	00110110	filler	1	51	49
3A	43	analyst	25-50-75	8	00110101	filler	1	49	49
3A	43	analyst	25-50-75	9	10000000	target	7	10	90
3A	43	analyst	25-50-75	10	10000001	filler	1	23	23
3A	43	analyst	25-50-75	11	10101000	target	3	34	66
3A	43	analyst	25-50-75	12	01000001	filler	1	11	11
3A	43	analyst	25-50-75	13	11000110	filler	1	51	49
3A	43	analyst	25-50-75	14	01011111	target	5	71	71
3A	43	analyst	25-50-75	15	01101010	filler	1	51	49
3A	43	analyst	25-50-75	16	10000101	filler	1	34	34
3A	43	analyst	25-50-75	17	01000101	filler	1	29	29
3A	43	analyst	25-50-75	18	11001101	filler	1	53	53
3A	44	analyst	25-50-75	1	10000101	filler	1	16	16
3A	44	analyst	25-50-75	2	01011101	filler	1	66	66
3A	44	analyst	25-50-75	3	01111111	target	7	93	93
3A	44	analyst	25-50-75	4	01000001	filler	1	13	13
3A	44	analyst	25-50-75	5	01010000	target	4	15	85
3A	44	analyst	25-50-75	6	11001101	filler	1	66	66
3A	44	analyst	25-50-75	7	00110110	filler	1	51	49
3A	44	analyst	25-50-75	8	11000110	filler	1	50	50
3A	44	analyst	25-50-75	9	10100110	filler	1	51	49
3A	44	analyst	25-50-75	10	01000000	target	6	10	90
3A	44	analyst	25-50-75	11	01000101	filler	1	27	27
3A	44	analyst	25-50-75	12	01101010	filler	1	50	50
3A	44	analyst	25-50-75	13	00110101	filler	1	51	51
3A	44	analyst	25-50-75	14	11111101	filler	1	92	92
3A	44	analyst	25-50-75	15	01010100	target	2	37	63
3A	44	analyst	25-50-75	16	10101000	target	3	30	70
3A	44	analyst	25-50-75	17	10100000	target	5	19	81
3A	44	analyst	25-50-75	18	01011110	filler	1	78	22
3A	45	analyst	25-50-75	1	11101010	filler	1	100	0
3A	45	analyst	25-50-75	2	10100110	filler	1	50	50
3A	45	analyst	25-50-75	3	11111101	filler	1	100	100
3A	45	analyst	25-50-75	4	10110100	target	2	49	51
3A	45	analyst	25-50-75	5	11111010	filler	1	100	0
3A	45	analyst	25-50-75	6	01000101	filler	1	20	20
3A	45	analyst	25-50-75	7	01010111	target	3	95	95
3A	45	analyst	25-50-75	8	00110101	filler	1	49	49
3A	45	analyst	25-50-75	9	11011001	filler	1	100	100
3A	45	analyst	25-50-75	10	01000000	target	6	21	79
3A	45	analyst	25-50-75	11	11110010	filler	1	93	7
3A	45	analyst	25-50-75	12	01111111	target	7	100	100
3A	45	analyst	25-50-75	13	00100000	target	5	17	83
3A	45	analyst	25-50-75	14	11000110	filler	1	49	51
3A	45	analyst	25-50-75	15	00101111	target	4	100	100
3A	45	analyst	25-50-75	16	01010010	filler	1	26	74
3A	45	analyst	25-50-75	17	01011101	filler	1	81	81
3A	45	analyst	25-50-75	18	01010101	filler	1	51	51
3A	46	analyst	25-50-75	1	11010010	filler	1	66	34
3A	46	analyst	25-50-75	2	00110101	filler	1	52	52
3A	46	analyst	25-50-75	3	10100000	target	5	15	85
3A	46	analyst	25-50-75	4	10000101	filler	1	67	67
3A	46	analyst	25-50-75	5	10100111	target	3	75	75
3A	46	analyst	25-50-75	6	10101011	target	2	84	84
3A	46	analyst	25-50-75	7	10000001	filler	1	11	11
3A	46	analyst	25-50-75	8	11000110	filler	1	49	51
3A	46	analyst	25-50-75	9	00001101	filler	1	75	75
3A	46	analyst	25-50-75	10	10101010	filler	1	87	13
3A	46	analyst	25-50-75	11	10000000	target	7	10	90
3A	46	analyst	25-50-75	12	01011110	filler	1	81	19
3A	46	analyst	25-50-75	13	00111111	target	6	84	84
3A	46	analyst	25-50-75	14	11011001	filler	1	61	61
3A	46	analyst	25-50-75	15	11101010	filler	1	68	32
3A	46	analyst	25-50-75	16	00110110	filler	1	54	46
3A	46	analyst	25-50-75	17	01101010	filler	1	82	18
[truncated: 1,873 more rows]

## Sheet: Study 3B
study	participant_id	generator	rate	trial	sequence	type	terminal_streak_length	prediction_raw	prediction_recode
[truncated: 5,400 more rows]
